# Supplementary material for: Delirium and its association with short-term outcomes in younger and older patients with acute heart failure
Source: PLoS One. 2022 Jul 26;17(7):e0270889. doi: 10.1371/journal.pone.0270889 (PMC9321444; doi:10.1371/journal.pone.0270889)
Supplement: S1 Data — (CSV) [file pone.0270889.s005.csv]

consentage	regrace	regethnic	regsex	educ	vssystolic	vshxrate	hxmi	bunresult	hosadm	hosicutrans	nonwhite	hxhyperten_dich	hxdiabetes_dich	hxrenal_dich	hxdialysis_dich	hxdyslipidemia_dich	hxpulmhyperten_dich	sbt	bcam	dementia_wo_delirium	hf_mortality	hxhfef_l40	hxhfef_missing
93	5	2	1	13	98	88	1	37	1	0	0	0	0	1	0	1	0	4	0	0	0.1372433022	1	0
78	5	2	0	13	129	62	0	29	1	0	0	1	0	0	0	0	0	5	0	0	0.029498968	0	0
44	5	2	0	15	137	101	0	10	1	0	0	0	0	0	0	0	0	2	0	0	0.0105873012	1	0
63	5	2	0	12	106	112	1	9	1	0	0	0	0	0	0	0	0	13	1	0	0.0375230451	1	0
46	3	2	1	12	151	101	0	17	1	0	1	1	1	0	0	0	0	16	0	1	0.0099428657	1	0
56	5	2	1	17	138	84	1	21	1	0	0	0	1	0	0	1	0	17	1	0	0.0148285634	0	0
69	5	2	0	13	192	60	0	8	1	0	0	1	0	0	0	1	0	0	0	0	0.0042382705	0	0
66	5	2	0	14	114	99	1	15	1	0	0	0	0	0	0	0	0	0	0	0	0.0336043418	1	0
69	5	2	0	8	123	70	1	27	1	0	0	1	1	1	0	1	0	10	0	1	0.0271874448	0	0
58	5	2	1	13	125	86	0	11	1	0	0	0	0	0	0	0	0	0	0	0	0.0167425817	1	0
76	5	2	0	12	148	128	0	17	1	0	0	0	0	1	0	1	0	4	0	0	0.0355932239	0	0
61	5	2	0	14	181	92	0	21	1	0	0	1	1	0	0	1	0	10	0	1	0.0083290989	0	0
60	5	2	1	12	174	87	0	44	1	0	0	1	1	1	0	1	0	6	0	0	0.0141180664	0	0
41	3	2	1	11	160	103	0	23	1	1	1	0	0	0	0	0	0	11	0	1	0.0084439928	0	1
70	5	2	0	14	154	98	1	25	1	0	0	1	1	0	0	1	0	0	0	0	0.0213436715	0	0
68	5	2	1	14	156	79	0	42	1	0	0	1	1	1	1	1	0	4	0	0	0.0216770756	1	0
53	5	2	0	15	114	64	0	13	1	0	0	0	0	0	0	1	0	2	0	0	0.0140041719	0	0
78	5	2	1	13	134	55	0	18	1	0	0	1	0	0	0	0	0	24	0	1	0.019364767	0	0
78	3	2	0	12	154	94	1	81	1	0	1	1	0	1	0	1	0	12	0	1	0.0835926234	1	0
39	5	2	0	14	104	88	0	14	1	0	0	0	0	0	0	1	0	2	0	0	0.0158592873	0	0
67	5	2	0	14	120	72	1	9	1	0	0	1	1	0	0	1	0	6	0	0	0.0190554906	0	0
63	5	2	0	12	121	88	0	20	1	0	0	0	0	0	0	0	0	2	0	0	0.0259391985	0	0
76	5	2	0	14	116	117	0	22	1	1	0	1	0	0	0	1	0	8	0	0	0.0633360881	0	0
64	5	2	1	13	98	80	1	26	1	1	0	1	0	0	0	1	0	6	0	0	0.0424596953	1	0
51	5	2	1	12	113	78	1	67	1	0	0	1	1	0	0	1	0	0	0	0	0.0508639936	1	0
53	5	2	1	15	196	108	0	17	1	0	0	1	0	0	0	0	0	2	0	0	0.0056190088	0	0
69	5	2	1	16	121	90	1	20	1	1	0	1	1	0	0	1	0	2	0	0	0.0316505422	0	0
65	3	2	1	8	162	65	0	30	1	0	1	1	1	0	0	0	0	16	1	0	0.0114370179	0	0
68	3	2	1	16	168	126	1	5	1	0	1	1	0	0	0	1	0	4	0	0	0.0145436617	1	0
75	5	2	0	13	136	80	0	19	1	0	0	1	0	0	0	1	0	4	0	0	0.0242242762	1	0
40	3	2	1	12	218	62	0	22	1	0	1	1	0	0	0	0	0	4	0	0	0.0015414989	0	0
59	5	2	0	14	126	88	0	13	1	0	0	0	0	0	0	0	0	0	0	0	0.018104405	0	1
66	5	2	0	12	200	127	1	29	1	1	0	1	0	1	0	1	0	2	0	0	0.0125165939	0	0
75	3	2	0	14	93	110	1	87	1	0	1	1	1	1	0	1	0	4	0	0	0.3463865261	1	0
88	5	2	0	12	124	79	0	24	1	0	0	1	0	0	0	1	0	3	0	0	0.0486696328	0	0
69	5	2	1	15	183	129	1	34	1	0	0	1	0	1	0	0	0	0	0	0	0.0215862228	0	0
75	5	2	0	12	120	119	0	37	1	0	0	1	0	1	1	0	0	0	0	0	0.0804033047	0	0
47	3	2	0	11	204	85	0	12	1	0	1	1	1	0	0	1	0	6	0	0	0.0026978503	0	0
65	5	2	0	12	137	60	0	24	1	0	0	1	0	0	0	1	0	0	0	0	0.015243532	1	0
60	5	2	1	17	118	96	0	46	1	0	0	1	1	0	0	0	0	0	0	0	0.0485675338	1	0
74	5	2	0	14	103	96	2	94	1	1	0	0	1	0	0	0	0	3	0	0	0.2682059831	0	0
62	5	2	1	17	97	49	1	58	1	0	0	1	0	1	0	0	0	0	0	0	0.0536485949	1	0
68	3	2	0	12	110	58	0	35	1	1	1	1	0	1	1	0	0	10	1	0	0.0343277917	0	0
54	5	2	0	14	164	82	0	30	1	0	0	1	1	0	0	1	0	4	0	0	0.0100177175	0	0
82	3	2	1	12	155	72	0	21	1	0	1	1	0	0	0	0	1	0	0	0	0.0193318748	0	0
66	3	2	1	12	114	78	1	25	1	0	1	1	0	0	0	1	0	12	0	1	0.0315494223	0	1
58	5	2	0	13	164	110	0	10	1	0	0	1	0	0	0	1	0	5	0	0	0.0106159255	0	0
69	5	2	0	15	140	71	0	15	1	0	0	0	0	0	0	1	0	0	0	0	0.0154105953	0	1
86	5	2	0	15	144	99	1	26	1	0	0	1	0	0	0	1	0	19	1	0	0.0424299839	0	0
84	5	2	0	12	111	75	0	23	1	0	0	1	0	1	0	1	0	8	0	0	0.0517205547	0	0
66	5	2	0	12	151	64	1	29	1	0	0	1	1	0	0	1	0	0	0	0	0.014049057	0	0
48	3	2	1	12	215	106	2	20	1	0	1	1	0	0	0	1	0	6	0	0	0.00350698	0	0
66	5	2	1	14	140	76	0	28	1	0	0	0	0	1	0	0	0	6	0	0	0.0198808166	0	1
43	5	2	1	14	127	93	1	15	1	0	0	0	0	0	0	1	0	8	0	0	0.0124791004	1	0
80	3	2	0	14	168	101	0	43	1	0	1	0	0	1	0	0	0	4	0	0	0.033143787	1	0
67	3	2	1	12	118	104	1	23	1	0	1	1	1	0	0	1	0	14	0	1	0.040518363	0	0
65	3	2	0	12	99	80	1	39	1	0	1	1	0	0	0	0	0	28	1	0	0.0564725839	1	0
81	5	2	1	14	150	77	1	127	1	0	0	1	0	0	0	1	0	6	0	0	0.2088581428	0	0
79	5	2	0	9	199	87	0	14	1	0	0	1	1	0	0	1	0	0	0	0	0.0079937124	1	0
83	3	2	1	8	116	47	0	81	1	0	1	1	0	1	0	0	0	12	0	1	0.1081863582	1	0
38	5	2	0	15	134	94	0	12	1	0	0	1	1	0	0	0	0	0	0	0	0.0089813956	0	0
72	3	2	1	15	148	73	1	119	1	0	1	1	1	1	0	1	0	0	0	0	0.1341361433	0	0
63	5	2	0	14	192	73	0	9	1	0	0	1	1	0	0	0	0	6	0	0	0.0043182718	0	0
66	3	2	1	12	91	65	0	154	1	1	1	0	1	0	0	1	0	10	1	0	0.637564392	1	0
76	3	2	0	12	130	87	0	34	1	0	1	1	1	1	1	1	0	10	0	1	0.0421424387	1	0
67	5	2	1	13	126	95	0	4.7	1	1	0	1	0	0	1	1	0	13	0	1	0.0209532817	0	0
67	5	2	1	13	186	69	0	59	1	0	0	1	1	1	0	1	0	6	0	0	0.0148924635	0	0
82	5	2	0	12	144	77	0	5.3	1	0	0	1	0	1	0	1	0	12	1	0	0.0182764853	0	0
76	5	2	0	9	136	97	0	31	1	1	0	1	1	0	1	0	0	3	0	0	0.0401754165	0	0
65	5	2	0	12	85	87	0	23	1	0	0	0	0	0	0	0	0	6	0	0	0.0576883519	1	0
54	3	2	0	12	98	109	1	70	1	1	1	1	0	0	0	0	0	4	0	0	0.1183037275	0	1
60	5	2	0	9	94	63	2	47	1	0	0	1	1	0	0	0	0	14	0	1	0.0510423295	1	0
88	5	2	1	17	151	86	0	19	1	0	0	1	0	0	0	0	0	10	0	1	0.0285699447	1	0
74	5	2	1	12	175	80	0	33	1	0	0	1	1	1	1	1	0	2	0	0	0.0149775929	0	0
37	3	2	1	12	157	96	0	26	1	0	1	1	0	0	0	0	0	2	0	0	0.0077504839	1	0
36	3	2	0	12	120	106	1	38	1	1	1	1	1	0	0	1	0	0	0	0	0.0225279166	0	0
61	5	2	0	12	243	87	0	4	1	1	0	1	1	0	0	1	0	2	0	0	0.0016544279	0	0
86	5	2	0	16	144	78	0	27	1	0	0	1	0	0	0	1	0	25	1	0	0.0329158821	0	0
39	5	2	1	13	154	76	0	45	1	0	0	1	1	1	0	1	0	4	0	0	0.0100117087	1	0
68	5	2	0	15	127	94	0	15	1	0	0	1	0	0	0	1	0	6	0	0	0.0259755388	0	1
32	5	2	0	12	151	126	0	14	1	0	0	1	1	0	0	0	0	2	0	0	0.008649965	1	0
47	3	2	1	11	142	84	0	15	1	1	1	1	0	0	0	0	0	4	0	0	0.0093311221	1	0
86	5	2	0	13	115	95	0	16	1	0	0	0	0	0	0	0	0	8	0	0	0.0568408512	0	0
47	3	2	0	14	155	70	0	18	1	0	1	1	0	1	0	1	0	0	0	0	0.0064491948	0	0
78	5	2	1	7	150	56	0	43	1	0	0	1	1	1	0	1	0	14	0	1	0.0245167187	1	0
69	5	2	1	9	127	86	0	25	1	0	0	1	1	0	0	0	0	3	0	0	0.0297597045	0	0
81	99	2	1	13	157	78	0	25	1	0	1	1	0	1	0	1	0	4	0	0	0.0212839928	0	0
59	3	2	1	12	133	94	1	36	1	0	1	1	1	1	0	1	0	2	0	0	0.027881274	1	0
92	5	2	0	15	102	77	1	108	1	0	0	1	0	0	0	0	0	14	0	1	0.4816680958	0	0
74	5	2	0	15	146	54	0	52	1	1	0	1	1	1	0	1	0	2	0	0	0.0278144391	0	0
90	5	2	0	13	190	78	0	21	1	0	0	1	1	0	0	1	0	0	0	0	0.0134469899	0	0
57	5	2	1	15	165	89	1	23	1	0	0	1	1	1	0	1	0	2	0	0	0.0101234577	0	0
89	5	2	0	12	155	64	1	19	1	0	0	1	1	1	0	0	0	15	0	1	0.0204126596	0	1
75	5	2	1	9	154	73	1	29	1	0	0	1	0	0	0	1	0	6	0	0	0.0193376753	1	0
62	5	2	1	17	126	70	0	25	1	0	0	0	0	1	0	0	0	4	0	0	0.0201087547	0	0
88	5	2	0	12	87	131	0	63	1	1	0	1	0	1	0	0	0	4	0	0	0.4474009977	1	0
54	5	2	1	12	98	86	0	24	1	1	0	1	0	1	0	1	0	6	1	0	0.0330081757	1	0
80	5	2	1	13	105	98	1	40	1	0	0	1	1	1	1	1	0	10	0	1	0.100238794	1	0
83	5	2	1	8	127	69	1	20	1	0	0	1	0	0	0	1	0	0	0	0	0.032061479	0	0
70	5	2	1	15	107	61	1	41	1	0	0	1	0	1	0	1	0	4	0	0	0.0454974044	1	0
56	5	2	1	14	152	93	1	16	1	0	0	1	1	0	0	0	0	7	0	0	0.0114690864	0	0
61	5	2	0	15	156	86	0	13	1	0	0	1	1	0	0	1	0	6	0	0	0.0105018904	0	0
74	2	2	0	12	130	60	1	52	1	0	1	1	1	1	1	1	0	4	0	0	0.0409092124	0	0
34	3	2	1	4	106	42	0	54	1	0	1	1	0	0	0	0	0	9	0	0	0.0168905666	0	0
33	5	2	1	11	157	115	0	16	1	0	0	1	0	0	0	0	0	4	0	0	0.0071667715	0	0
86	5	2	1	12	101	110	1	41	1	0	0	0	1	0	0	0	0	17	0	1	0.1537849625	0	0
64	5	2	1	12	148	71	1	28	1	0	0	1	1	1	0	1	0	6	0	0	0.0150752644	0	0
54	3	2	1	13	138	83	0	23	1	0	1	1	1	1	0	1	0	0	0	0	0.0144147974	1	0
53	3	2	0	9	143	87	0	16	1	0	1	1	1	0	0	0	0	12	0	1	0.0115588951	1	0
49	5	2	1	12	107	66	1	79	1	0	0	1	1	1	0	1	0	4	0	0	0.0593798699	1	0
56	5	2	1	16	180	96	0	48	1	0	0	1	0	1	0	0	0	24	0	1	0.0137323626	0	0
58	5	2	1	14	120	67	1	65	1	0	0	1	1	1	0	1	0	0	0	0	0.0451439051	0	0
69	5	2	0	12	122	90	1	26	1	0	0	1	1	1	1	1	0	8	0	0	0.0352602152	0	0
68	5	2	0	12	90	88	0	58	1	0	0	0	1	0	0	1	0	17	0	1	0.1215779084	0	1
78	5	2	1	13	157	103	0	38	1	0	0	1	0	1	0	0	0	13	0	1	0.0356823183	0	1
46	3	2	0	12	84	101	0	28	1	0	1	0	1	0	0	0	0	6	0	0	0.0454428403	1	0
32	5	2	0	11	151	119	0	15	1	1	0	1	0	0	0	1	0	0	0	0	0.0080611424	0	0
56	5	2	1	12	146	120	0	19	1	1	0	0	1	0	0	0	0	6	0	0	0.0195339754	1	0
81	5	2	0	13	120	70	0	83	1	0	0	1	0	0	0	0	0	12	0	1	0.1333737422	1	0
31	5	2	1	10	110	77	0	60	1	1	0	0	1	0	0	1	0	6	0	0	0.0257711405	1	0
67	5	2	1	15	140	78	0	38	1	0	0	0	0	1	0	0	0	2	0	0	0.0259651506	0	0
67	5	2	1	13	143	66	1	31	0		0	1	0	0	0	1	0	4	0	0	0.0180573947	1	0
47	3	2	1	12	154	120	2	13	1	0	1	1	1	0	0	1	0	12	1	0	0.01138339	1	0
85	5	2	1	16	137	88	0	29	1	0	0	1	1	0	0	1	0	9	0	0	0.0435084547	1	0
37	5	1	0	12	101	121	0	18	1	0	0	1	0	0	0	0	0	0	0	0	0.0265985121	1	0
76	5	2	1	15	129	92	1	40	1	0	0	1	1	1	0	1	0	0	0	0	0.0520890773	0	0
65	3	2	1	17	231	117	0	54	1	0	1	1	1	1	0	1	0	4	0	0	0.0099947033	0	0
65	5	2	1	12	194	97	0	23	1	0	0	1	1	0	0	1	0	2	0	0	0.0081112767	0	0
82	5	2	0	12	91	55	0	79	1	1	0	1	0	0	0	0	0	4	0	0	0.180811541	0	0
67	5	2	1	13	155	93	0	20	1	0	0	1	0	0	0	0	0	0	0	0	0.0161780483	1	0
56	5	2	1	15	130	50	1	16	1	0	0	1	0	0	0	1	0	4	0	0	0.0099617751	0	0
80	3	2	0	11	163	67	0	33	1	0	1	1	0	0	0	0	0	13	0	1	0.0189055453	0	0
65	5	2	1	12	111	60	0	51	1	0	0	1	1	0	0	1	0	13	0	1	0.0445118426	0	0
73	5	2	1	15	163	72	1	17	1	0	0	1	1	1	1	1	0	0	0	0	0.0117535495	0	0
29	3	2	0	13	138	99	0	11	1	0	1	0	0	0	0	0	0	2	0	0	0.006709036	1	0
45	5	2	1	12	141	103	0	19	1	0	0	0	0	0	0	0	0	4	0	0	0.0125366365	0	0
56	3	2	0	11	213	80	0	52	1	0	1	1	1	1	0	1	0	0	0	0	0.0064324486	0	0
67	5	2	0	16	75	73	0	108	1	1	0	1	1	0	0	0	0	0	0	0	0.3736259932	0	0
71	5	2	1	13	109	120	0	21	1	0	0	1	1	1	0	1	0	12	0	1	0.0638767394	1	0
69	5	2	1	14	111	80	1	27	1	0	0	1	1	0	0	1	0	17	0	1	0.0390231586	1	0
55	5	2	0	12	170	89	0	26	1	0	0	0	1	0	0	1	0	0	0	0	0.0092521437	0	0
86	5	2	1	9	139	79	0	26	1	1	0	1	0	0	0	1	0	0	0	0	0.0359401581	0	0
63	3	2	1	10	130	108	2	14	1	0	1	1	0	0	0	1	0	21	1	0	0.024972002	1	0
87	3	2	0	8	118	86	1	24	1	0	1	1	1	0	0	1	0	6	0	0	0.0581575251	1	0
77	5	2	0	14	181	78	0	11	1	0	0	1	0	0	0	0	0	5	0	0	0.0088920292	0	0
52	3	2	0	11	152	96	0	8	1	0	1	1	1	0	0	1	0	14	0	1	0.0089724187	1	0
85	5	2	1	17	123	105	1	74	1	0	0	1	0	1	0	0	0	0	0	0	0.1846487329	0	0
63	3	2	1	13	187	79	0	23	1	1	1	1	1	1	0	1	0	0	0	0	0.0069188895	0	0
61	3	2	0	13	163	81	0	30	1	0	1	1	0	1	1	0	0	0	0	0	0.0123302461	0	0
68	5	2	0	11	114	85	1	23	1	0	0	0	0	0	0	0	0	7	1	0	0.0351089217	0	0
68	5	2	1	5	155	90	2	35	1	0	0	1	1	0	0	1	0	8	0	0	0.0220024823	0	0
66	3	2	0	12	99	98	0	20	0		1	0	0	0	0	0	0	0	0	0	0.0491833563	1	0
82	5	2	1	16	167	88	1	35	1	0	0	1	1	1	0	1	0	8	0	0	0.0254764699	0	0
81	5	2	0	13	131	82	0	29	1	0	0	1	0	0	0	0	0	2	0	0	0.0402196338	0	0
29	5	2	1	13	117	115	0	20	1	0	0	0	0	0	0	0	0	0	0	0	0.0149850836	0	0
63	5	2	1	12	119	190	0	15	1	0	0	0	0	0	0	0	0	8	0	0	0.0922364399	1	0
20	5	2	0	12	102	124	0	10	1	1	0	0	0	0	0	0	0	2	0	0	0.0140378223	0	0
68	3	2	1	10	131	70	1	33	1	0	1	0	0	1	0	0	0	10	1	0	0.0257273667	0	0
77	5	2	0	12	116	79	0	18	1	0	0	1	1	0	0	0	0	0	0	0	0.0364031489	1	0
74	5	2	0	12	190	92	0	17	1	0	0	1	1	0	0	1	0	0	0	0	0.0093610295	0	0
71	3	2	1	12	153	71	1	23	1	1	1	1	1	1	0	0	0	8	1	0	0.0150692355	1	0
67	5	2	0	12	151	70	0	17	1	0	0	1	0	0	0	0	0	4	0	0	0.0121284663	0	0
45	3	2	1	13	135	119	1	26	1	0	1	1	0	0	0	0	0	0	0	0	0.0201228358	1	0
84	5	2	0	12	172	65	0	38	1	0	0	1	0	0	0	1	0	17	0	1	0.0193299417	1	0
76	5	2	1	13	140	62	0	27	1	0	0	1	0	1	0	1	0	8	0	0	0.0216099807	1	0
60	5	2	1	15	128	56	1	12	1	1	0	1	0	0	0	1	0	2	0	0	0.0115438783	0	0
53	5	2	1	14	122	135	1	17	1	0	0	1	1	0	0	1	0	8	0	0	0.0331371589	1	0
45	3	2	1	14	138	108	0	19	1	0	1	1	1	0	0	0	0	6	0	0	0.0141789047	1	0
52	5	2	1	15	146	125	0	39	1	1	0	1	1	1	1	0	0	4	0	0	0.0284018783	0	0
85	5	2	1	8	111	73	1	23	1	0	0	1	0	0	0	0	0	10	0	1	0.0518552031	1	0
59	3	2	1	12	100	50	0	51	1	1	1	1	0	1	0	0	0	4	0	0	0.0405751284	1	0
65	5	2	0	13	140	77	1	37	1	0	0	1	1	0	0	1	0	13	0	1	0.023685316	0	0
56	5	2	1	13	174	109	0	12	1	0	0	1	0	0	0	0	0	4	0	0	0.0085169243	1	0
54	3	2	1	12	121	59	1	26	1	0	1	1	0	1	0	0	0	6	0	0	0.015546807	1	0
51	3	2	1	13	112	89	1	16	1	0	1	1	0	0	0	1	0	0	0	0	0.0203128823	0	0
73	5	2	1	12	148	94	1	36	1	0	0	1	0	1	0	1	0	10	0	1	0.0312855171	0	0
76	1	2	1	12	107	74	0	36	1	0	1	1	1	0	0	0	0	10	0	1	0.057671048	0	0
77	5	2	1	16	149	56	1	24	1	0	0	1	1	0	0	1	0	2	0	0	0.016231524	1	0
95	5	2	0	13	149	94	1	21	1	0	0	1	0	0	0	0	0	14	0	1	0.0420792725	0	0
35	3	2	1	8	118	88	0	26	1	0	1	1	0	0	0	0	0	12	0	1	0.0139315392	0	1
69	3	2	1	14	154	103	0	18	1	0	1	1	1	0	0	1	0	12	1	0	0.0190879125	0	1
53	3	2	1	12	126	80	0	42	1	0	1	1	1	1	0	0	0	0	0	0	0.0253646197	0	0
75	5	2	0	12	133	84	0	18	1	0	0	1	0	0	0	0	0	10	0	1	0.0264737924	0	0
57	5	2	1	12	183	86	0	47	1	0	0	1	1	1	0	1	0	12	0	1	0.0114587689	0	0
23	5	2	1	12	125	84	0	22	1	0	0	1	0	1	0	0	0	5	0	0	0.0075154077	0	0
76	5	2	1	14	144	76	0	28	1	0	0	1	1	0	0	0	0	8	1	0	0.0245559768	1	0
51	3	2	0	12	165	86	0	76	1	0	1	1	1	1	0	0	0	0	0	0	0.0251876874	0	0
58	3	2	1	12	142	93	0	24	0		1	1	1	0	0	1	0	10	0	1	0.0174415498	0	0
43	5	2	0	13	119	115	0	16	1	0	0	1	0	1	0	1	0	4	0	0	0.0198272108	1	0
78	3	2	1	15	156	89	0	55	1	1	1	1	1	1	1	1	0	6	0	0	0.0434171828	0	0
57	5	2	1	13	94	103	0	89	1	0	0	1	1	0	0	1	0	4	0	0	0.1926076617	1	0
54	5	2	1	8	124	84	0	22	1	0	0	0	1	0	0	0	1	8	0	0	0.0187080756	0	0
86	5	2	1	17	152	97	0	38	1	1	0	1	0	0	0	0	0	0	0	0	0.0457163169	1	0
87	5	2	0	15	131	115	0	20	1	1	0	1	0	0	0	0	0	4	0	0	0.0608648163	0	0
79	5	2	0	7	161	109	0	22	1	0	0	1	0	0	0	0	0	10	0	1	0.0262077529	0	1
85	5	2	0	7	138	98	0	23	1	0	0	1	1	1	0	1	0	11	0	1	0.0428435573	0	0
33	3	2	1	15	210	128	0	133	1	0	1	1	1	1	1	0	0	6	0	0	0.0366918727	0	0
55	5	2	1	16	160	76	0	21	1	0	0	1	0	0	0	0	0	2	0	0	0.0085041585	0	0
46	3	2	1	15	135	104	0	12	1	0	1	0	0	0	0	0	0	6	0	0	0.0126461811	0	1
61	3	2	1	8	160	101	0	14	1	0	1	0	1	0	0	0	0	11	0	1	0.0120909263	1	0
68	5	2	1	13	128	90	1	33	1	0	0	1	0	0	0	1	0	2	0	0	0.0354157019	0	0
59	5	2	1	15	108	66	1	30	1	0	0	0	0	0	0	1	0	0	0	0	0.0274936558	0	0
35	3	2	1	12	123	96	1	21	1	0	1	1	0	0	0	0	0	13	0	1	0.0126411236	1	0
65	5	2	1	12	123	101	0	16	1	0	0	0	0	0	0	0	0	6	0	0	0.028802301	1	0
77	5	2	0	12	125	98	0	27	1	1	0	1	1	1	1	1	0	6	0	0	0.0475392307	0	0
71	3	2	1	16	100	95	0	31	1	0	1	1	1	1	0	1	0	14	0	1	0.0676437714	1	0
94	5	2	0	12	135	70	0	25	1	0	0	1	1	1	0	1	1	4	0	0	0.0425191805	0	0
77	5	2	1	15	111	104	1	102	1	0	0	1	1	1	0	1	0	8	0	0	0.3299546692	0	0
73	5	2	0	14	122	106	0	25	1	0	0	1	1	1	0	0	1	0	0	0	0.0477679675	0	0
76	5	2	0	13	110	88	0	48	1	0	0	1	0	1	0	1	0	10	0	1	0.0843483527	0	0
63	5	2	0	12	122	58	0	32	1	0	0	1	1	0	0	0	0	2	0	0	0.022152609	1	0
70	5	2	0	12	105	133	0	18	1	0	0	1	1	0	0	0	0	2	0	0	0.0745638108	1	0
87	3	2	0	12	180	95	0	26	1	0	1	1	1	1	0	1	0	17	0	1	0.0207605651	0	0
58	5	2	0	15	149	70	0	64	1	0	0	1	1	1	0	0	0	0	0	0	0.0263417538	0	0
52	5	2	0	13	131	89	0	9	0		0	1	1	0	0	1	0	9	0	0	0.0125140909	0	0
75	5	2	0	12	135	54	0	30	1	1	0	1	0	1	0	0	0	14	0	1	0.0221792081	1	0
42	5	2	1	11	121	72	1	16	1	0	0	1	0	0	0	1	0	0	0	0	0.0105545313	1	0
73	5	2	1	12	171	63	1	43	1	0	0	1	0	1	0	1	0	10	0	1	0.015546807	0	0
52	5	2	1	13	105	89	0	31	1	0	0	1	1	0	0	1	0	9	0	0	0.0328665453	0	0
65	3	2	0	14	225	95	0	34	1	0	1	1	1	1	0	0	0	8	0	0	0.0055016898	0	0
51	5	2	1	12	183	63	0	18	1	0	0	1	1	0	0	0	1	2	0	0	0.0038568673	0	0
39	5	2	1	13	127	107	0	16	1	0	0	0	0	0	0	0	0	4	0	0	0.0136461206	1	0
48	5	2	1	15	138	48	0	16	1	0	0	1	1	0	0	1	0	0	0	0	0.0066098124	1	0
76	5	2	1	16	109	98	0	19	1	0	0	1	0	0	0	1	0	0	0	0	0.0530033585	1	0
79	5	2	0	8	122	75	1	20	1	1	0	1	1	0	0	1	0	12	0	1	0.0340236299	0	0
66	3	1	0	9	125	71	1	30	1	0	1	1	1	0	0	1	0	14	0	1	0.025910681	0	0
54	5	2	1	12	120	71	0	40	1	0	0	1	1	0	0	1	0	8	0	0	0.0249545278	1	0
72	5	2	0	13	117	127	1	23	1	1	0	1	1	0	0	0	0	8	0	0	0.064473564	1	0
48	5	2	0	12	211	110	0	17	1	0	0	1	0	0	0	0	0	0	0	0	0.0037447516	0	0
72	5	2	1	12	156	70	0	23	1	0	0	1	1	0	0	1	0	15	0	1	0.0144508795	0	0
55	3	2	0	11	182	82	0	69	1	0	1	1	1	1	0	1	0	19	0	1	0.0166824168	0	0
67	5	2	1	12	117	124	0	26	1	0	0	1	0	0	0	1	0	2	0	0	0.057200079	0	1
84	3	2	0	13	197	129	0	13	0		1	1	1	0	0	0	0	12	1	0	0.0162819198	0	0
58	5	2	0	14	135	74	0	15	1	0	0	1	1	0	0	1	0	0	0	0	0.0128527176	0	0
43	5	2	0	11	156	101	1	8	1	0	0	1	1	0	0	1	0	0	0	0	0.0068459366	0	0
39	3	2	1	15	182	109	0	42	1	0	1	1	1	0	0	1	0	3	0	0	0.0084558227	0	0
45	3	2	0	14	169	86	0	21	1	0	1	1	1	0	0	1	0	8	0	0	0.0061150643	0	0
87	5	2	0	11	131	100	1	16	0		0	1	0	1	0	1	0	25	0	1	0.0459408766	0	0
64	3	2	0	15	103	89	0	73	1	0	1	1	0	1	0	1	0	4	0	0	0.1175490013	1	0
71	5	2	0	11	165	74	0	31	1	0	0	1	1	1	0	1	0	10	0	1	0.014748705	0	1
98	5	2	1	14	103	72	0	15	1	0	0	1	0	0	0	1	0	21	0	1	0.0732409931	1	0
82	5	2	1	14	158	102	0	81	1	1	0	0	1	1	0	1	0	12	0	1	0.0964625914	0	0
88	5	2	1	13	117	51	0	55	1	0	0	1	0	0	0	0	0	17	0	1	0.0744297166	0	0
71	5	2	1	15	141	139	0	33	1	0	0	1	0	0	0	0	0	5	0	0	0.0571600529	1	0
69	5	2	1	13	111	78	0	18	1	0	0	1	1	0	0	1	0	2	0	0	0.0314109098	0	0
66	5	2	0	14	142	68	2	36	0		0	1	1	1	0	0	0	6	0	0	0.0204126596	0	0
51	5	2	1	13	137	115	0	16	1	0	0	1	0	0	0	1	0	0	0	0	0.0176697702	1	0
60	5	2	0	11	134	65	1	14	1	0	0	1	0	0	0	0	1	0	0	0	0.0120764259	0	0
68	99	2	0	12	176	81	2	42	1	0	1	1	1	1	0	1	0	17	0	1	0.015156891	0	0
70	5	2	1	15	203	76	0	24	1	0	0	1	0	0	0	0	0	4	0	0	0.0061138414	0	1
79	5	2	1	12	150	72	0	29	1	0	0	1	0	0	0	0	0	2	0	0	0.023125948	0	0
56	3	2	1	13	154	87	0	11	0		1	1	0	0	0	0	0	2	0	0	0.0091765864	0	0
62	5	2	0	12	178	56	0	25	1	0	0	1	1	1	0	1	0	4	0	0	0.0061678806	0	1
61	5	2	0	12	145	73	0	67	1	0	0	1	0	1	0	1	0	2	0	0	0.0343724468	0	1
82	5	2	0	13	140	115	0	90	1	0	0	0	1	0	0	1	0	0	0	0	0.1955576614	0	1
72	5	2	1	12	135	99	0	26	1	0	0	1	1	0	0	1	0	4	0	0	0.0336985658	0	1
73	5	2	1	12	137	89	0	20	1	0	0	1	1	0	0	1	0	2	0	0	0.025781451	0	0
44	5	2	1	12	101	58	0	23	1	0	0	1	0	0	0	0	0	8	0	0	0.0158497746	1	0
75	5	2	1	13	148	71	0	43	1	0	0	1	0	0	0	1	0	14	1	0	0.0284416687	0	1
68	5	2	0	16	194	80	0	19	1	1	0	1	1	0	0	0	0	4	0	0	0.0065022956	0	0
70	5	2	1	12	166	64	0	15	1	0	0	1	1	0	0	1	0	18	0	1	0.0087842055	0	0
79	5	2	1	15	139	69	0	15	1	1	0	1	0	0	0	0	0	6	0	0	0.0204106185	1	0
84	3	2	0	12	143	81	0	20	1	1	1	1	0	0	0	1	0	14	0	1	0.0284018783	0	1
69	3	2	1	12	150	66	0	38	1	0	1	1	0	0	0	1	0	11	1	0	0.0193977151	1	0
73	5	4	1	13	108	79	0	14	1	0	0	1	0	0	0	0	0	14	0	1	0.0347526309	1	0
47	3	2	0	12	170	106	0	21	1	0	1	1	0	0	0	0	0	2	0	0	0.0082577758	0	0
58	3	2	1	12	217	107	0	89	1	0	1	1	0	1	0	0	0	17	0	1	0.0196928432	0	0
62	3	2	1	12	143	97	0	17	1	0	1	1	1	0	0	0	0	20	0	1	0.0174415498	0	0
50	3	2	1	12	147	101	0	17	1	0	1	1	0	0	0	1	0	21	1	0	0.0120474772	1	0
56	3	2	1	11	153	87	0	14	1	1	1	1	1	1	1	1	0	14	0	1	0.0099687508	0	0
73	5	2	0	12	114	76	1	38	1	0	0	0	1	0	0	0	0	5	0	0	0.0495288476	1	0
61	3	2	1	12	111	59	0	22	1	1	1	1	0	0	0	0	0	13	0	1	0.0211714861	1	0
55	5	2	1	13	132	109	0	21	1	0	0	1	0	0	0	1	0	0	0	0	0.0224312546	1	0
86	5	2	0	15	104	93	0	50	1	0	0	1	1	1	0	0	0	5	0	0	0.140619165	0	0
74	5	2	0	12	150	92	0	49	1	0	0	1	0	1	0	1	0	7	0	0	0.0397637335	0	0
51	5	2	1	14	91	87	0	56	1	0	0	1	0	1	0	0	0	2	0	0	0.0691484248	0	1
63	3	2	1	13	224	85	0	45	0		1	1	1	1	0	1	0	10	0	1	0.0058641367	0	0
62	5	2	1	14	125	102	0	81	1	1	0	1	0	1	0	0	0	0	0	0	0.1021819736	0	1
61	5	2	1	10	94	90	2	26	1	0	0	1	1	0	0	0	1	4	0	0	0.0479402421	1	0
54	3	2	0	13	133	91	0	11	1	0	1	1	1	0	0	1	0	6	0	0	0.0136625058	0	0
75	3	2	1	11	164	88	0	11	1	0	1	1	1	0	0	1	0	12	0	1	0.013262696	0	0
57	99	2	1	12	118	99	0	61	1	0	1	1	1	1	0	0	0	6	0	0	0.0636790281	0	0
75	5	2	0	12	157	87	0	7	1	0	0	0	1	0	0	0	0	2	0	0	0.0137557274	0	1
79	5	2	1	15	134	60	0	28	1	0	0	1	1	1	0	1	0	21	0	1	0.0263049012	0	0
76	5	2	1	17	161	80	0	22	1	0	0	1	0	0	0	1	0	17	0	1	0.0164406229	0	0
57	5	2	0	12	141	124	0	16	1	0	0	1	0	0	0	1	0	0	0	0	0.0218839891	0	1
60	5	2	1	15	155	92	1	14	1	0	0	1	1	0	0	1	0	0	0	0	0.0114931968	0	0
57	5	2	0	13	146	109	1	28	1	1	0	1	1	0	0	1	0	0	0	0	0.0210658928	0	0
31	5	2	0	15	127	112	0	11	1	1	0	0	0	0	0	0	0	4	0	0	0.0104077974	0	1
68	5	2	0	13	143	67	0	27	1	0	0	1	0	0	0	0	0	13	0	1	0.0172991139	0	1
58	5	2	1	15	118	104	0	34	1	1	0	0	0	0	0	0	0	0	0	0	0.0394784629	0	1
50	5	2	1	12	103	119	0	15	1	1	0	0	0	0	0	0	0	8	0	0	0.0340236299	1	0
68	5	2	1	16	152	153	0	21	1	0	0	1	1	0	0	1	0	0	0	0	0.039537725	0	1
83	3	2	0	9	169	117	0	14	1	0	1	1	0	1	0	1	0	12	0	1	0.0236379927	0	0
49	3	2	0	13	151	89	0	16	1	1	1	1	1	0	0	0	0	2	0	0	0.009068939	1	0
51	5	1	1	12	116	72	0	19	1	0	0	1	0	0	0	0	0	7	0	0	0.0160443262	1	0
76	5	2	0	12	152	86	1	47	1	0	0	1	1	0	0	1	0	4	0	0	0.0359150087	1	0
63	5	2	1	13	133	79	1	15	1	0	0	1	1	0	0	0	0	2	0	0	0.0164685957	1	0
46	5	2	0	9	125	117	0	13	1	0	0	1	0	0	0	0	0	0	0	0	0.0185571522	1	0
21	5	2	0	13	127	85	0	13	1	0	0	0	0	0	0	0	0	0	0	0	0.0057159201	0	0
68	5	2	1	12	148	91	0	21	1	0	0	1	1	0	0	1	0	0	0	0	0.0189509731	0	0
60	5	2	0	13	155	133	0	10	1	0	0	1	0	0	0	0	0	2	0	0	0.0180664256	0	0
63	5	2	1	12	113	137	0	25	1	0	0	0	0	0	0	1	0	8	0	0	0.0638959053	1	0
74	5	2	0	13	151	112	0	35	1	0	0	0	1	0	0	1	0	7	0	0	0.0376734378	0	0
64	5	2	1	14	100	101	0	31	1	0	0	1	0	0	0	1	0	10	1	0	0.059814929	1	0
81	5	2	0	13	155	71	0	40	1	0	0	1	0	1	0	1	0	4	0	0	0.0277338941	0	0
68	5	2	1	12	179	64	0	23	1	0	0	1	0	0	0	1	0	4	0	0	0.0076549713	0	0
74	5	2	1	12	128	97	0	52	1	1	0	1	0	0	0	1	0	6	0	0	0.0690240696	1	0
60	5	2	1	13	136	98	1	21	1	0	0	1	1	0	0	1	0	0	0	0	0.020770948	0	0
89	5	2	1	15	141	99	0	20	1	0	0	1	0	0	0	0	0	14	0	1	0.043148829	0	1
37	3	2	1	10	110	101	0	28	1	0	1	1	0	0	0	0	0	8	0	0	0.0212861213	1	0
43	3	2	0	13	150	88	0	11	1	1	1	1	1	0	0	1	0	0	0	0	0.0069043751	0	1
59	3	2	0	12	156	108	0	10	1	0	1	1	1	0	0	0	0	14	1	0	0.0124106538	0	0
51	5	2	0	15	149	78	0	45	1	0	0	1	1	1	0	0	0	0	0	0	0.0159834734	0	1
75	5	2	0	12	168	74	0	55	1	0	0	1	1	1	0	1	0	2	0	0	0.0259859311	0	0
75	5	2	1	14	103	99	0	49	1	1	0	1	0	0	0	1	0	2	0	0	0.1105928322	0	1
77	5	2	1	10	192	75	0	19	1	0	0	1	0	1	0	1	0	0	0	0	0.0082009933	0	0
62	5	2	1	13	134	90	1	34	1	0	0	1	1	1	0	1	0	0	0	0	0.0271222732	0	0
74	5	2	1	10	123	70	0	32	1	0	0	1	1	1	0	0	0	2	0	0	0.0349093702	0	0
64	3	2	1	12	111	84	0	19	1	0	1	1	1	0	0	0	0	6	0	0	0.0300527833	0	0
68	5	2	0	13	198	88	0	8	1	0	0	1	0	0	0	1	0	4	0	0	0.0052960183	0	0
64	5	2	1	12	84	60	0	82	1	1	0	0	1	1	0	0	0	4	0	0	0.1401278582	1	0
72	3	2	1	13	143	88	0	25	1	0	1	1	0	0	0	0	1	7	0	0	0.0244971131	0	0
75	5	2	0	12	207	100	0	17	1	1	0	1	0	1	0	1	0	0	0	0	0.0077195439	0	1
57	3	2	1	15	139	55	0	83	1	0	1	0	1	1	1	0	0	7	0	0	0.0381168057	0	1
68	5	2	0	13	155	76	2	8	1	0	0	1	1	0	0	0	0	0	0	0	0.0103331304	0	0
41	3	2	0	16	208	85	0	38	1	0	1	1	1	1	0	0	0	9	0	0	0.0036475484	0	1
85	5	2	0	8	221	77	0	12	0		0	1	0	0	0	1	0	2	0	0	0.0052365102	0	1
53	5	2	0	13	182	98	0	16	1	0	0	1	1	0	0	0	0	12	0	1	0.0063139109	0	1
65	5	2	1	13	98	46	0	22	1	0	0	1	1	0	0	1	0	4	0	0	0.0257170778	1	0
78	5	2	1	12	150	80	0	42	1	0	0	1	0	0	0	0	0	12	0	1	0.0328698321	0	0
65	5	2	1	10	108	93	2	38	1	0	0	0	0	1	0	0	0	8	0	0	0.0551499191	0	1
70	5	2	1	16	125	100	0	44	1	0	0	1	0	1	0	0	0	10	0	1	0.057200079	1	0
91	5	2	1	13	140	74	0	26	1	0	0	1	1	0	0	1	0	2	0	0	0.0381358689	0	1
73	5	2	0	12	103	89	0	105	1	0	0	1	1	1	0	1	0	14	0	1	0.3002019092	0	1
61	3	2	0	12	140	99	0	20	1	0	1	1	1	0	0	0	0	12	1	0	0.0196377803	0	0
67	5	2	0	12	171	75	0	44	1	0	0	1	0	1	0	0	0	5	0	0	0.0156341133	0	1
56	5	1	1	12	136	85	0	14	1	0	0	0	0	0	0	0	0	8	0	0	0.0134590976	0	0
78	5	2	1	15	100	82	2	126	1	0	0	1	0	1	0	1	0	4	0	0	0.5229863054	1	0
52	5	2	0	14	120	81	0	31	1	0	0	1	1	1	0	1	0	2	0	0	0.0221903005	0	0
35	5	2	0	16	165	102	0	11	1	0	0	0	0	0	0	0	0	0	0	0	0.0049389625	0	1
93	5	2	0	13	156	54	0	17	1	0	0	1	0	0	0	0	0	14	0	1	0.018892316	0	1
68	1	2	0	12	130	60	0	26	0		1	0	0	1	0	0	0	4	0	0	0.0198331599	1	0
64	5	2	1	8	149	89	2	53	0		0	1	1	1	0	0	0	8	0	0	0.0318060104	0	1
87	5	2	0	12	152	95	0	24	1	0	0	1	0	0	0	0	0	13	0	1	0.0340644827	0	1
69	3	2	1	10	124	92	0	24	1	0	1	1	1	0	0	0	0	14	1	0	0.0333866219	0	1
84	5	2	0	12	123	72	0	70	1	0	0	1	0	0	0	0	0	6	0	0	0.1069707336	1	0
36	3	2	1	12	113	117	0	12	1	0	1	0	0	0	0	0	0	14	0	1	0.0171509794	0	1
81	5	2	1	15	106	97	0	28	1	1	0	1	1	0	0	0	0	12	0	1	0.0774517591	0	1
59	3	2	1	14	210	95	0	42	1	0	1	1	1	0	0	0	0	0	0	0	0.0073144751	0	0
59	5	2	1	17	161	107	0	29	1	0	0	1	1	1	0	0	0	2	0	0	0.0166474205	0	1
35	3	2	1	12	159	103	0	21	1	0	1	1	1	0	0	1	0	11	0	1	0.0069410654	1	0
67	5	2	1	13	111	73	1	71	1	0	0	1	1	1	0	1	0	4	0	0	0.0854264079	0	0
63	5	2	0	12	157	67	0	14	1	0	0	1	1	0	0	0	0	10	0	1	0.0086907156	0	0
78	5	2	1	10	119	62	0	36	1	0	0	1	0	1	0	0	0	8	0	0	0.0414610851	0	0
35	3	2	1	12	122	118	0	15	1	0	1	0	0	1	0	0	0	6	0	0	0.0151371998	1	0
69	5	2	0	12	122	85	0	18	1	0	0	0	0	0	0	0	0	0	0	0	0.0278729108	0	1
57	3	2	0	13	146	87	0	30	1	1	1	1	1	0	0	0	0	7	0	0	0.0164751845	0	1
49	3	2	1	8	183	123	0	53	1	1	1	1	0	1	0	0	0	0	0	0	0.016781134	0	1
67	3	2	1	16	133	90	0	15	0		1	1	0	0	0	1	0	4	0	0	0.0213436715	0	1
57	5	2	0	12	118	90	0	24	1	0	0	0	0	0	0	1	0	2	0	0	0.0258304823	0	1
42	5	2	1	12	98	71	0	19	1	0	0	0	0	0	0	0	0	0	0	0	0.0172645502	1	0
57	3	2	1	12	169	88	0	27	1	0	1	1	1	0	0	0	0	0	0	0	0.0100719595	0	1
71	3	2	0	14	168	90	0	26	1	0	1	1	1	1	0	0	0	11	0	1	0.0154429915	0	1
83	5	2	1	16	139	102	0	20	1	1	0	0	0	0	0	0	0	18	0	1	0.0392344536	0	1
36	5	2	1	16	205	85	0	17	1	0	0	1	0	0	0	0	0	0	0	0	0.0021435327	0	1
62	5	2	0	12	86	95	0	26	1	0	0	1	0	1	0	1	0	12	0	1	0.0614273563	0	1
49	3	2	1	12	220	80	0	119	1	0	1	1	1	1	0	0	0	4	0	0	0.0190250262	0	1
49	5	2	1	12	124	122	0	11	1	0	0	0	0	0	0	0	0	2	0	0	0.0211059561	0	0
57	5	2	1	14	143	88	0	52	1	0	0	1	0	0	0	0	0	0	0	0	0.028189661	0	1
57	5	2	1	9	144	72	0	45	1	0	0	0	1	0	0	0	0	6	0	0	0.0193318748	0	1
64	5	2	0	12	127	125	0	16	1	0	0	0	1	0	0	0	0	8	0	0	0.035490153	0	1
46	5	2	1	9	118	102	0	22	1	0	0	1	1	0	0	0	0	4	0	0	0.0211059561	0	1
65	5	2	1	16	142	86	0	63	1	1	0	1	1	1	0	0	0	0	0	0	0.0445029411	0	0
56	1	1	1	14	144	89	0	65	1	1	1	0	1	1	0	1	0	10	0	1	0.0358611766	0	0
90	3	2	0	8	155	95	0	24	1	0	1	1	0	0	0	1	0	13	0	1	0.0350598036	0	0
80	3	2	1	12	132	72	0	46	1	0	1	1	0	0	0	0	0	6	0	0	0.0482191034	0	1
47	3	2	1	8	153	101	0	29	1	0	1	1	0	1	0	1	0	10	0	1	0.0127006767	0	0
63	3	2	1	13	132	64	0	78	1	0	1	0	0	1	0	1	0	0	0	0	0.0524444901	0	0
84	5	1	1	7	151	64	0	21	1	0	0	1	0	1	0	0	0	12	0	1	0.0199126514	0	1
69	5	2	1	15	99	58	0	16	1	0	0	0	0	1	0	0	0	0	0	0	0.0291704228	0	1
67	3	2	0	14	156	92	0	12	1	0	1	1	1	0	0	0	0	0	0	0	0.0132203232	0	1
59	5	2	0	16	125	91	0	20	1	0	0	0	0	0	0	0	0	3	0	0	0.0222658759	0	1
68	5	2	0	12	128	62	1	41	1	0	0	1	1	0	0	1	0	0	0	0	0.0290772267	0	1
60	5	2	0	15	129	106	0	26	1	0	0	1	0	0	0	0	0	0	0	0	0.0293342354	1	0
67	5	2	1	12	141	108	0	33	1	0	0	1	1	1	0	1	0	2	0	0	0.033938677	0	1
77	3	2	0	12	116	82	0	52	1	1	1	1	1	1	0	1	0	12	0	1	0.077847772	0	0
61	5	2	0	14	120	106	0	12	1	0	0	0	0	0	0	1	0	5	0	0	0.0266704251	1	0
83	5	2	0	13	171	77	0	18	1	0	0	1	0	0	0	0	0	3	0	0	0.0146619438	0	1
56	5	2	0	12	152	104	0	28	1	0	0	0	0	1	1	0	0	4	0	0	0.0170842208	1	0
80	3	2	0	13	165	103	0	12	1	1	1	1	0	1	0	0	0	2	0	0	0.0186800345	0	0
91	5	2	0	15	170	53	0	18	1	0	0	1	0	0	0	1	0	0	0	0	0.0137419786	0	0
68	5	2	1	14	140	70	1	28	1	1	0	1	1	1	0	1	0	5	0	0	0.0194676727	0	0
61	5	2	1	12	146	70	1	19	1	0	0	1	1	0	0	1	0	10	0	1	0.0117183417	1	0
83	5	2	0	12	172	65	0	31	1	0	0	1	0	0	0	0	0	2	0	0	0.0161909959	0	0
59	5	2	0	17	130	57	0	12	1	0	0	0	0	0	0	0	0	6	0	0	0.0109359473	0	0
57	3	2	0	11	170	78	2	9	1	0	1	1	1	0	0	1	0	6	0	0	0.0059177439	0	1
72	5	2	1	12	131	66	0	57	1	0	0	1	0	1	0	1	0	14	1	0	0.0455657018	0	0
63	5	2	0	12	159	93	0	42	1	0	0	1	1	1	0	0	0	3	0	0	0.0212861213	0	0
58	5	2	1	15	185	82	0	10	1	0	0	1	0	0	0	0	0	0	0	0	0.0049153122	1	0
48	5	2	1	9	132	56	0	29	1	0	0	1	1	1	0	1	0	14	1	0	0.0108498937	1	0
92	5	2	0	6	157	75	0	24	1	1	0	1	0	1	0	1	0	25	1	0	0.0275019051	0	0
48	5	2	1	9	210	116	0	13	1	1	0	1	0	0	0	1	0	8	0	0	0.0037937512	1	0
29	3	2	0	13	119	82	0	15	1	0	1	0	0	0	0	0	0	2	0	0	0.008417857	0	0
98	5	2	1	13	115	78	0	38	1	0	0	1	0	0	0	0	0	24	1	0	0.1024684841	0	1
49	5	2	0	8	167	87	0	21	1	0	0	0	0	0	0	0	0	6	0	0	0.0072243357	0	0
79	5	2	1	17	147	64	0	62	1	0	0	1	0	1	0	0	0	0	0	0	0.0444051422	0	0
66	5	2	1	13	133	111	0	27	1	0	0	1	0	0	0	0	0	0	0	0	0.0352144067	1	0
56	5	2	1	14	114	47	1	15	1	0	0	1	1	1	0	1	0	4	0	0	0.0127490311	1	0
67	3	2	1	10	154	70	1	23	1	0	1	1	1	1	0	1	0	12	0	1	0.0130026773	0	0
83	5	2	0	11	164	86	0	23	1	0	0	1	1	0	0	1	0	12	0	1	0.0209796995	0	0
64	5	2	1	12	186	92	0	22	1	0	0	1	0	0	0	0	0	13	0	1	0.008426279	0	0
56	5	2	1	13	108	135	0	69	1	1	0	1	1	0	0	0	0	14	1	0	0.1423452264	0	1
77	5	2	1	13	142	83	0	26	1	0	0	1	1	0	0	1	0	6	0	0	0.0275900522	0	0
76	5	2	0	12	113	103	1	25	1	1	0	1	0	0	0	1	0	5	0	0	0.0595166008	0	1
37	5	2	1	11	107	127	0	24	1	1	0	1	0	0	0	0	0	0	0	0	0.0291208752	1	0
43	3	2	0	16	96	75	0	15	0		1	0	0	0	0	0	0	2	0	0	0.0178759329	0	0
29	3	2	1	11	134	106	0	12	1	1	1	0	0	0	0	1	0	4	0	0	0.0081104656	0	0
64	3	2	0	9	154	70	0	46	1	0	1	1	0	1	0	1	0	21	0	1	0.0194210063	0	0
60	5	2	1	12	141	106	0	20	1	0	0	0	1	0	0	0	0	20	0	1	0.0205149785	0	0
65	5	2	1	17	177	63	1	64	1	0	0	1	0	1	0	1	0	0	0	0	0.0171750076	1	0
91	5	2	0	12	136	79	0	82	1	0	0	1	1	0	0	0	0	12	0	1	0.1441212961	0	0
80	5	2	0	13	137	83	2	18	1	0	0	0	0	0	0	1	0	0	0	0	0.0279454747	0	0
63	3	2	0	12	196	80	1	20	1	0	1	1	1	0	0	1	0	2	0	0	0.0055342457	1	0
66	3	2	1	8	222	72	0	25	1	0	1	1	0	1	0	1	0	28	1	0	0.0036669318	0	0
73	3	2	0	12	223	59	0	18	1	0	1	1	0	0	0	0	0	10	0	1	0.0031996943	0	0
60	3	2	1	12	133	108	1	20	1	0	1	1	0	0	0	1	0	19	1	0	0.0245559768	1	0
44	3	2	1	12	131	88	2	18	1	0	1	1	1	0	0	1	1	10	0	1	0.0118716746	1	0
57	3	2	0	13	149	86	0	15	1	0	1	0	0	0	0	0	0	2	0	0	0.0111691474	1	0
59	3	2	0	12	184	136	0	37	1	0	1	1	1	0	0	0	0	2	0	0	0.0185441668	0	0
36	3	2	0	12	167	114	0	8	1	0	1	1	1	0	0	0	0	2	0	0	0.0053717583	1	0
67	3	2	1	12	141	73	1	32	1	0	1	1	0	0	0	1	1	28	1	0	0.0210069908	1	0
56	3	2	1	13	154	105	0	26	1	0	1	0	0	1	0	1	0	10	0	1	0.0159659013	0	0
56	3	2	0	12	118	76	1	20	1	0	1	1	1	0	0	0	0	9	0	0	0.0191931852	0	0
57	3	2	1	14	186	66	0	17	1	0	1	1	0	0	0	1	0	2	0	0	0.0044068285	0	0
40	3	2	0	12	199	118	0	8	1	0	1	1	0	0	0	0	0	6	0	0	0.0034361624	0	0
63	1	2	0	7	211	83	1	42	1	0	1	1	1	1	1	0	0	9	0	0	0.006880252	0	0
38	3	2	1	13	137	107	1	14	1	0	1	1	0	0	0	0	0	2	0	0	0.0104882468	0	1
82	3	2	1	13	214	71	0	43	0		1	1	1	1	0	0	0	13	0	1	0.0097987544	0	1
61	3	2	0	15	177	120	0	20	1	0	1	0	0	0	0	0	0	0	0	0	0.0127070287	1	0
65	3	2	1	11	149	101	0	9	1	0	1	1	0	1	0	1	0	17	0	1	0.0150722496	1	0
61	3	2	0	13	155	64	0	19	1	0	1	1	0	0	0	1	0	2	0	0	0.0091134859	0	0
59	3	2	0	12	173	62	0	9	1	0	1	1	1	0	0	0	0	8	0	0	0.0047987491	0	1
52	3	2	0	15	116	133	0	11	1	0	1	1	0	0	0	0	0	0	0	0	0.030989712	0	0
62	3	2	1	12	160	103	0	22	1	0	1	1	0	0	0	1	0	17	0	1	0.0151356862	0	0
74	3	2	0	12	153	87	0	48	1	0	1	1	1	1	1	1	0	14	1	0	0.0344206019	0	0
68	3	4	0	13	205	114	0	11	1	0	1	1	0	0	0	1	1	10	0	1	0.0069362084	0	0
55	3	2	1	12	184	103	1	19	1	0	1	1	1	0	0	1	1	11	0	1	0.0073232578	0	0
84	4	2	0	12	162	91	0	26	1	0	1	1	0	0	0	1	0	8	0	0	0.0255300267	1	0
69	3	2	1	12	89	56	0	18	1	0	1	1	1	0	0	1	0	10	0	1	0.0359221925	1	0
41	3	2	1	11	232	98	0	6	1	0	1	1	0	0	0	0	0	14	0	1	0.0013842456	0	0
43	3	2	1	12	117	116	1	17	1	0	1	1	0	0	0	1	0	10	0	1	0.0213223385	1	0
64	3	2	0	10	108	87	1	30	1	1	1	1	0	0	0	1	0	8	1	0	0.0418066442	0	0
61	3	2	0	14	207	107	2	25	1	0	1	1	0	1	1	0	0	6	0	0	0.0066983102	0	0
61	3	2	1	12	200	130	1	27	1	0	1	1	0	1	0	1	0	2	0	0	0.0108044197	1	0
62	3	2	1	12	149	57	1	14	1	0	1	1	0	0	0	0	1	10	0	1	0.0086369998	0	0
74	3	2	0	12	139	103	0	45	1	0	1	1	1	0	0	0	0	28	0	1	0.0521151284	1	0
72	3	2	0	16	128	91	0	24	1	0	1	1	0	0	0	1	0	2	0	0	0.033269973	1	0
64	3	2	1	12	118	84	1	41	1	0	1	1	0	0	0	1	0	10	0	1	0.0418861523	0	0
86	3	2	0	14	228	103	0	21	1		1	1	0	1	0	1	0	2	0	0	0.0080161261	0	0
49	3	2	0	13	181	87	0	21	1	0	1	1	0	0	0	0	0	0	0	0	0.0055215316	0	0
69	3	2	0	13	179	98	1	14	1	0	1	1	1	0	0	0	0	8	0	0	0.0101630163	1	0
71	3	2	1	14	154	75	2	30	1	0	1	1	1	0	0	1	0	19	1	0	0.0180700393	0	1
50	3	2	1	12	223	95	0	13	1	0	1	1	0	0	0	0	0	4	0	0	0.0023779893	0	0
40	3	2	1	12	164	93	0	9	0		1	1	0	0	0	1	0	0	0	0	0.0049533062	1	0
51	3	2	0	10	166	90	1	23	1	1	1	1	0	0	0	1	0	8	0	0	0.0084651292	1	0
53	3	2	1	14	117	109	0	67	1	1	1	1	0	1	0	0	0	10	0	1	0.0748926144	1	0
59	3	2	0	6	111	107	0	41	1	1	1	1	1	0	0	1	0	12	0	1	0.0560730485	0	0
54	3	2	0	12	190	78	0	16	1	0	1	1	1	0	0	1	0	10	0	1	0.0042885783	0	0
52	3	2	0	13	157	156	0	19	1	0	1	1	0	1	0	1	1	0	0	0	0.0225865654	1	0
48	3	2	1	12	156	97	1	19	1	0	1	1	0	0	0	1	0	0	0	0	0.0094730912	0	0
55	3	2	1	14	139	95	0	53	1	0	1	1	1	1	0	1	0	17	0	1	0.0321706736	1	0
62	3	2	1	12	145	64	0	20	1	0	1	1	0	1	0	1	0	4	0	0	0.0116087054	0	0
69	3	2	0	14	176	103	0	19	1	0	1	1	0	0	0	0	1	8	0	0	0.0127796656	0	0
52	3	2	0	11	110	67	1	10	1	0	1	1	0	0	0	1	0	4	0	0	0.014340035	1	0
70	3	2	1	12	133	105	0	14	1	0	1	1	0	0	0	1	0	14	1	0	0.0277283479	0	0
69	3	2	1	15	116	69	1	47	1	0	1	1	1	1	0	1	1	14	0	1	0.0469017636	0	0
59	3	2	0	14	149	106	0	17	1	0	1	1	1	1	0	1	0	2	0	0	0.0160411177	0	0
43	3	2	1	11	173	102	0	27	1	0	1	1	1	1	0	1	0	10	0	1	0.0074869034	0	1
44	3	2	1	12	151	71	0	62	1	0	1	1	1	1	0	0	0	2	0	0	0.0164488453	0	0
81	3	2	0	15	128	41	0	14	1	0	1	1	0	0	0	1	0	12	0	1	0.0181170825	1	0
41	3	2	1	14	174	101	1	74	1	0	1	1	1	1	1	1	1	17	1	0	0.018534897	1	0
79	3	2	0	11	138	111	0	65	1	0	1	1	1	1	0	1	0	21	0	1	0.1041107544	0	0
41	3	2	1	14	234	85	1	16	1	0	1	1	0	1	0	1	0	2	0	0	0.0013888211	1	0
55	3	2	1	13	164	91	1	10	1	0	1	1	0	0	0	1	0	10	0	1	0.007591698	0	0
84	3	2	0	13	202	65	1	13	1	0	1	1	0	0	0	0	0	6	0	0	0.006395888	0	0
42	3	2	0	12	155	118	1	10	1	1	1	1	0	0	0	0	0	18	1	0	0.0088388368	1	0
66	3	2	1	14	140	61	1	17	1	0	1	1	1	0	0	1	0	13	0	1	0.0129365324	1	0
36	3	2	0	13	185	88	0	23	1	0	1	1	0	1	1	0	0	4	0	0	0.0037171427	1	0
68	3	1	0	12	148	79	1	35	1	0	1	1	0	1	0	1	0	7	1	0	0.02179009	0	0
41	3	2	1	12	112	73	0	18	1	0	1	0	0	0	0	0	0	10	0	1	0.0128848896	0	1
62	3	2	1	10	114	105	1	18	1	0	1	1	0	1	0	1	0	18	0	1	0.0345240188	1	0
85	3	2	1	12	117	78	1	27	1	0	1	1	1	1	0	1	0	10	0	1	0.0537076408	1	0
74	3	2	1	13	134	96	2	23	1	0	1	1	0	1	0	1	0	2	0	0	0.0328304119	0	0
58	3	2	1	11	103	92	1	35	1	0	1	1	0	1	0	1	0	16	1	0	0.0459592566	1	0
69	3	2	0	14	120	69	0	17	1	0	1	1	1	1	1	1	0	12	0	1	0.0229945051	0	0
46	3	2	1	11	177	87	0	26	1	0	1	1	1	1	0	1	0	16	1	0	0.0060803076	0	0
90	3	2	0	6	139	117	1	20	1	0	1	1	1	0	0	1	0	22	1	0	0.0584198237	0	0
92	3	2	0	15	147	95	0	24	1	0	1	1	0	0	0	1	0	20	1	0	0.0433044447	0	1
52	3	2	1	13	150	103	0	18	1	0	1	0	0	0	0	0	0	3	0	0	0.0126322779	0	1
54	3	2	1	14	240	90	1	34	1	0	1	1	0	1	1	0	0	10	0	1	0.0028144174	0	0
50	3	2	0	12	149	83	1	12	1	0	1	1	0	0	0	0	0	4	1	0	0.0082371572	1	0
66	3	2	1	13	133	91	0	25	1	0	1	1	0	0	0	0	0	5	0	0	0.0259729414	1	0
80	3	2	1	12	198	89	1	45	1	0	1	1	1	0	0	1	0	14	0	1	0.0166108364	0	0
62	3	2	1	13	129	100	0	16	1	0	1	1	1	0	0	1	0	2	0	0	0.0232372194	0	0
55	3	2	0	8	128	97	0	17	1	0	1	1	1	0	0	1	0	13	0	1	0.019015516	0	0
30	3	2	0	12	209	109	0	27	1	0	1	1	1	1	0	0	0	28	1	0	0.0028271108	0	0
50	3	2	0	11	159	108	1	17	1	0	1	1	0	0	0	1	0	24	0	1	0.010487198	1	0
47	3	2	1	12	180	96	2	10	1	0	1	1	1	0	0	1	1	2	0	0	0.0047348748	0	0
55	99	2	0	14	116	91	0	8	1	0	1	1	0	0	0	1	0	4	0	0	0.018288186	0	0
36	3	2	0	12	146	116	0	15	1	0	1	1	0	0	0	0	0	6	0	0	0.0095730827	1	0
52	3	2	1	12	177	106	1	30	1	0	1	1	1	1	0	1	0	2	0	0	0.0100901054	0	0
70	3	2	0	12	153	65	0	36	1	0	1	1	1	1	0	1	0	8	0	0	0.0178295159	0	0
68	3	2	1	13	156	62	0	55	1	0	1	1	1	1	0	1	0	16	0	1	0.0228546656	0	0
58	3	2	1	12	207	93	0	21	1	0	1	1	0	0	0	0	0	2	0	0	0.0046985562	0	1
62	3	2	1	16	160	64	2	16	1	0	1	1	1	0	0	0	0	14	0	1	0.0079961108	1	0
65	3	2	1	12	216	124	0	15	1	0	1	1	0	0	0	0	0	9	1	0	0.0063914124	1	0
66	3	2	0	11	119	70	1	27	1	0	1	1	1	1	0	1	0	6	0	0	0.0269276941	1	0
67	2	2	0	15	183	109	0	18	1	0	1	1	0	0	0	0	0	14	0	1	0.0111702644	0	0
61	3	2	1	12	167	101	0	17	1	0	1	1	1	1	0	1	0	10	0	1	0.0112644898	1	0
55	3	2	0	12	171	107	0	9	1	0	1	1	0	0	0	1	0	3	0	0	0.0080129203	0	0
69	3	2	0	14	195	60	0	9	1	0	1	1	0	0	0	1	0	6	0	0	0.0040867714	0	0
83	3	2	0	12	148	109	1	21	1	0	1	1	0	0	0	0	0	14	1	0	0.036953312	0	1
51	3	2	1	13	122	102	0	11	1	0	1	1	0	0	0	0	0	16	0	1	0.0178777206	0	1
74	3	2	1	8	155	68	1	47	1	0	1	1	1	1	0	1	0	12	0	1	0.0252835827	0	0
53	3	2	1	11	200	84	0	15	1		1	1	0	0	0	0	0	6	0	0	0.0036420812	0	0
72	3	2	0	14	173	73	0	8	1	0	1	1	0	1	0	0	0	10	0	1	0.0078904667	0	0
62	3	2	1	16	131	185	1	27	1	0	1	1	1	0	0	0	0	8	0	0	0.0859748902	1	0
46	3	2	1	12	140	84	1	26	1	0	1	1	0	1	0	1	1	6	0	0	0.0118954417	1	0
80	3	2	1	11	171	123	1	23	1	0	1	1	0	1	1	1	0	4	0	0	0.0273155266	1	0
43	3	2	1	14	199	82	0	44	1	1	1	1	1	0	0	0	0	2	0	0	0.0050146081	0	1
64	3	2	0	12	154	96	0	8	1	0	1	1	1	0	0	0	0	4	0	0	0.0121990158	1	0
70	3	3	0	12	230	108	0	20	1	0	1	1	0	0	0	1	0	6	0	0	0.0050863235	0	0
66	3	2	0	13	175	107	0	50	1	0	1	1	1	0	0	1	1	6	0	0	0.0242946286	1	0
60	3	2	1	8	124	76	0	33	1	0	1	1	1	0	0	0	1	14	1	0	0.0252835827	1	0
60	3	2	1	12	124	69	0	11	1	0	1	1	0	0	0	0	1	8	0	0	0.0144696779	0	0
69	5	2	0	11	151	87	1	19	1	0	0	1	1	0	0	1	0	6	0	0	0.0167476053	0	0
62	3	2	0	13	183	95	0	46	1	0	1	1	0	1	1	0	0	16	0	1	0.0145771507	0	0
59	3	2	0	12	118	119	0	15	1	0	1	1	1	1	1	1	0	2	0	0	0.0330577251	0	0
61	3	2	0	12	154	104	0	40	1	1	1	1	1	1	0	1	0	7	0	0	0.0244873162	0	0
64	3	2	1	12	127	75	2	16	1	0	1	0	0	0	0	1	0	2	0	0	0.0184350783	0	0
74	3	2	1	12	154	96	0	13	1	0	1	1	1	0	0	1	0	5	0	0	0.0180899273	0	0
61	3	2	1	12	153	117	1	23	1	1	1	1	0	0	0	0	0	17	1	0	0.0206405024	1	0
35	3	2	1	13	189	85	0	142	1	0	1	1	0	1	0	0	0	2	0	0	0.0400791111	0	0
43	3	2	1	14	129	62	0	16	1	0	1	1	0	0	0	0	0	4	0	0	0.00817234	1	0
66	3	2	1	12	147	86	0	19	1	0	1	0	0	0	0	0	0	4	0	0	0.0163717171	0	1
65	3	2	0	12	221	88	0	53	1	0	1	1	1	1	0	1	1	6	0	0	0.0081088437	0	0
47	3	2	1	13	180	118	0	30	1	1	1	1	0	1	0	0	0	12	1	0	0.0096519047	1	0
78	3	2	1	13	125	114	2	35	1	0	1	1	0	0	0	1	0	6	0	0	0.0714898355	0	0
76	3	2	0	12	146	96	0	8	1	0	1	1	0	0	0	1	0	2	0	0	0.0200966931	0	1
89	3	2	0	12	101	62	0	16	1	0	1	1	1	0	0	1	0	13	0	1	0.0526231048	0	0
65	3	2	0	12	205	86	0	9	1	0	1	1	1	0	0	0	0	8	0	0	0.0042255747	0	1
57	5	1	0	17	141	77	0	23	1	0	0	1	1	0	0	1	0	18	1	0	0.0137145221	0	0
38	3	2	0	12	119	94	0	15	1	0	1	1	0	0	0	0	0	6	0	0	0.0127656156	0	0
61	3	2	1	9	179	107	1	23	1	0	1	1	0	0	0	1	0	12	0	1	0.0109907639	1	0
54	3	2	1	16	159	72	0	19	1	0	1	1	0	0	0	1	0	4	0	0	0.0076610977	0	1
78	3	2	1	9	142	124	0	34	1	0	1	1	1	1	0	1	0	12	0	1	0.0575673334	0	0
55	3	2	1	13	142	102	0	12	1	0	1	1	0	0	0	1	1	4	0	0	0.0139566386	1	0
60	3	2	0	12	215	72	0	25	1	0	1	1	1	1	0	1	0	2	0	0	0.0035287909	0	0
67	5	2	1	12	135	61	1	28	1	0	0	1	0	0	0	1	0	7	0	0	0.0185052649	0	0
71	3	2	1	15	155	79	0	41	0		1	1	1	1	1	0	1	4	0	0	0.0235860463	0	0
47	3	2	1	11	112	90	0	11	1	0	1	1	0	0	0	0	0	2	0	0	0.0164966162	0	1
43	3	2	1	13	131	91	0	27	1	0	1	1	1	0	0	1	0	0	0	0	0.0145189585	1	0
59	3	2	1	11	113	91	0	6	1	0	1	0	0	0	0	0	0	8	0	0	0.0208354378	0	0
71	3	2	0	12	134	134	1	26	1	0	1	1	1	1	0	0	0	4	0	0	0.0527917685	0	0
54	3	2	0	12	93	102	0	48	1	0	1	1	0	1	0	1	1	0	0	0	0.0745265382	1	0
58	5	2	1	12	197	104	0	28	1	0	0	1	1	0	0	1	0	0	0	0	0.0076274629	0	1
28	3	2	0	12	187	111	0	13	1	0	1	1	0	1	0	0	1	8	1	0	0.0031063714	0	0
62	3	2	1	12	137	78	1	18	1	0	1	1	0	1	0	1	0	4	0	0	0.0155857226	1	0
86	3	2	0	12	199	124	1	14	1	0	1	1	0	0	1	1	1	6	0	0	0.0158783299	0	0
59	3	2	0	11	136	128	0	13	1	0	1	1	1	0	0	1	0	18	0	1	0.025233066	1	0
48	3	2	1	14	189	91	0	31	1	0	1	1	1	1	0	1	0	0	0	0	0.0059933785	0	1
32	3	2	1	12	168	92	0	22	1	0	1	1	0	0	0	0	0	10	0	1	0.0047367691	1	0
61	3	2	1	11	155	100	1	16	0		1	1	1	0	0	1	0	8	0	0	0.0137049253	1	0
50	3	2	1	12	115	112	0	19	1	0	1	1	1	0	0	1	0	4	0	0	0.0268362954	1	0
55	3	2	1	14	148	83	0	14	1	0	1	1	1	0	0	0	0	2	0	0	0.0101173855	0	1
57	3	2	0	12	215	162	0	13	1	0	1	1	1	0	0	0	0	6	0	0	0.0081592747	0	0
83	3	2	0	13	200	67	0	40	1	0	1	1	1	1	0	0	0	4	0	0	0.011750024	0	1
64	3	2	0	12	158	91	0	15	1	0	1	1	0	0	0	0	0	6	0	0	0.0122736573	1	0
61	3	2	0	13	161	97	1	13	1	0	1	1	1	0	0	1	0	0	0	0	0.0110193771	1	0
63	3	2	1	14	175	80	1	53	1	0	1	1	1	1	0	1	0	4	0	0	0.0166724104	0	0
68	3	2	0	12	227	66	0	8	1	0	1	1	0	0	0	1	0	10	0	1	0.0022749436	0	1
65	3	2	1	16	186	96	1	41	1	0	1	1	0	1	0	1	0	8	0	0	0.0136720729	1	0
51	3	2	1	12	170	100	0	36	1	0	1	1	0	0	0	1	0	2	0	0	0.0117723702	1	0
64	3	2	1	12	156	86	0	12	1	0	1	1	1	0	0	1	0	2	0	0	0.0112094288	0	0
72	3	2	0	12	223	88	0	22	1	0	1	1	0	0	0	0	0	13	0	1	0.0049478606	0	0
87	3	2	0	12	127	61	0	16	1	0	1	1	0	0	0	1	0	4	0	0	0.0297626806	0	0
56	3	2	1	9	134	69	1	19	1	0	1	1	1	0	0	1	0	0	0	0	0.0126095603	1	0
35	3	2	1	11	200	96	0	86	1	0	1	1	1	1	0	1	0	9	0	0	0.0114335873	0	1
81	3	2	0	12	179	112	0	10	1	0	1	1	1	0	0	1	0	6	0	0	0.015846605	1	0
46	3	2	0	12	207	112	0	7	1	0	1	1	1	0	0	0	0	7	0	0	0.0031700751	0	0
72	3	2	0	11	177	99	1	16	1	0	1	1	1	0	0	1	0	5	0	0	0.0121709903	0	0
50	3	2	1	13	127	104	1	18	1	0	1	1	1	0	0	1	0	14	1	0	0.0187905725	1	0
70	3	2	1	3	146	108	1	22	1	0	1	1	1	0	0	0	0	13	0	1	0.0266224616	1	0
59	3	2	0	13	119	88	0	35	1	0	1	0	0	0	0	0	0	2	0	0	0.033014778	1	0
47	3	3	0	16	154	106	0	16	0		1	1	0	0	0	0	0	2	0	0	0.0100981807	0	1
43	3	2	0	13	157	96	0	18	1	0	1	1	0	0	0	1	0	2	0	0	0.0077753252	1	0
46	3	2	1	12	199	97	0	21	1	0	1	1	1	0	0	0	0	8	0	0	0.0040863628	0	1
76	3	2	1	12	144	67	0	17	1	0	1	1	0	0	0	1	0	2	0	0	0.0172852801	0	0
32	3	2	0	12	182	102	0	16	1	0	1	1	0	0	0	0	0	2	0	0	0.0036340774	0	0
68	3	2	1	7	150	92	1	12	0		1	1	1	0	0	1	0	17	0	1	0.0152679411	0	0
52	3	2	1	14	165	74	1	26	1	0	1	1	0	0	0	1	0	0	0	0	0.0076749001	1	0
59	3	2	0	12	217	88	0	30	1	0	1	1	1	1	1	1	1	6	0	0	0.0045238133	0	0
53	3	2	0	12	214	82	0	27	1	0	1	1	1	0	0	0	0	10	0	1	0.0034971742	0	1
44	3	2	0	12	138	82	0	34	1	0	1	1	1	1	0	0	0	20	0	1	0.0134685223	1	0
39	3	2	0	13	207	120	0	12	1	0	1	1	1	0	0	0	0	2	0	0	0.0031993744	0	1
64	3	2	1	12	133	112	0	9	1	0	1	1	1	0	0	1	0	12	1	0	0.0229968047	1	0
60	3	2	1	14	175	97	0	15	1	1	1	1	1	0	0	1	1	2	0	0	0.0085373895	1	0
78	3	2	0	10	158	78	0	35	1	0	1	1	0	1	0	1	0	13	0	1	0.0236734763	0	0
30	1	2	0	12	177	109	0	13	1	0	1	1	0	0	0	0	0	2	0	0	0.0038839601	1	0
64	3	2	0	15	139	61	0	42	1	1	1	1	0	1	0	1	0	4	1	0	0.0211503252	1	0
43	3	2	1	13	101	95	0	22	1	0	1	1	1	0	0	1	0	4	0	0	0.0244799711	1	0
63	3	2	1	1	141	118	0	34	1	0	1	1	0	0	0	0	0	28	1	0	0.0352179283	1	0
40	3	2	0	12	133	74	1	14	1	0	1	1	0	0	0	0	0	8	0	0	0.0077862182	1	0
84	3	2	1	17	116	77	0	52	1	0	1	1	0	1	0	1	0	10	0	1	0.0891977022	1	0
37	3	2	0	12	121	117	0	73	1	0	1	1	1	1	0	1	0	4	0	0	0.0551719835	1	0
56	3	2	0	8	153	74	0	17	1	0	1	1	1	1	0	1	0	3	0	0	0.0089598661	0	0
74	3	2	1	15	99	110	0	13	1	0	1	1	0	0	0	0	0	4	0	0	0.0624743004	1	0
74	3	2	1	12	104	75	1	90	1	0	1	1	1	0	0	1	0	16	0	1	0.18358087	1	0
59	3	2	1	14	148	90	1	18	1	0	1	1	1	0	0	1	0	4	0	0	0.0135441576	1	0
56	3	2	1	13	159	102	0	13	1	0	1	0	0	0	0	0	0	2	0	0	0.0105862425	1	0
36	3	2	1	12	180	93	0	18	1	0	1	1	1	0	0	0	0	4	0	0	0.0039292764	1	0
47	3	2	1	11	144	97	0	6	1	0	1	1	0	0	0	0	0	0	0	0	0.0087973917	0	1
47	3	2	1	11	150	86	0	26	1	0	1	1	0	0	0	0	0	19	0	1	0.010372471	1	0
62	3	2	1	12	191	69	0	23	1	0	1	1	1	0	0	1	0	14	0	1	0.0054611275	0	1
52	3	2	0	10	123	92	0	7	1	0	1	1	1	0	0	1	0	14	1	0	0.0145465708	0	0
68	3	2	0	12	227	114	0	17	1	0	1	1	0	0	0	0	1	2	0	0	0.0051631935	1	0
52	3	2	0	10	138	87	1	30	1	0	1	1	1	0	0	0	0	14	0	1	0.0166341079	1	0
43	3	2	1	11	184	85	1	21	1	0	1	1	1	1	1	1	0	17	0	1	0.0042718854	0	0
64	3	2	1	13	97	102	0	26	1	0	1	1	0	0	0	1	0	9	0	0	0.0577402947	0	1
69	3	2	1	12	122	83	1	12	0		1	1	0	0	0	0	0	17	1	0	0.0239090077	1	0
69	3	2	0	13	135	100	0	22	1	0	1	1	0	0	0	1	0	2	0	0	0.0287706359	0	1
57	3	2	1	13	168	88	0	11	1	0	1	1	0	0	0	0	0	7	0	0	0.0073137437	0	0
87	3	2	0	12	172	74	2	24	1	0	1	1	1	0	0	0	0	17	1	0	0.0176221261	0	0
73	3	2	0	16	158	88	0	32	1	0	1	1	1	1	0	1	0	2	0	0	0.0219278009	1	0
28	3	2	0	13	112	123	0	31	1	0	1	1	0	1	0	1	0	2	0	0	0.0224716672	0	0
45	3	2	0	12	167	94	1	17	1	0	1	1	1	0	0	1	1	4	0	0	0.0064828179	1	0
61	3	2	1	13	171	117	0	16	1	0	1	1	1	0	0	0	0	0	0	0	0.0125944379	1	0
51	3	2	1	12	99	78	0	13	1	0	1	0	0	0	0	0	0	0	0	0	0.0211820744	1	0
44	3	2	0	13	210	107	0	13	0		1	1	1	0	0	0	0	4	0	0	0.003004933	0	0
54	3	2	0	12	137	106	0	22	1	0	1	1	1	0	0	1	0	12	0	1	0.0194443255	1	0
44	3	2	0	12	147	78	0	33	1	0	1	1	1	0	0	0	0	2	0	0	0.0105271252	0	0
66	3	2	0	15	114	70	0	19	1	0	1	1	0	0	0	0	0	4	0	0	0.0250169921	1	0
54	3	2	0	12	158	98	1	17	1	0	1	1	1	1	0	0	0	7	1	0	0.0105229152	0	0
58	3	2	0	13	95	119	0	18	1	0	1	1	1	0	0	0	1	0	0	0	0.0532317636	1	0
43	3	2	1	12	158	120	0	18	1	0	1	1	0	0	0	0	0	10	0	1	0.010445333	1	0
92	3	2	0	15	210	123	0	21	1	0	1	1	1	0	0	1	1	2	0	0	0.017493953	0	0
57	3	2	0	10	136	79	0	17	1	0	1	1	1	0	0	0	0	10	0	1	0.0136461206	1	0
70	3	2	0	14	174	105	0	13	1	0	1	1	0	0	0	0	0	6	0	0	0.0123549313	0	0
57	3	2	1	3	102	88	0	29	1	0	1	1	0	0	0	1	0	14	1	0	0.0380368444	1	0
48	3	2	0	12	142	73	0	26	1	0	1	1	0	0	0	0	0	10	0	1	0.0104987403	0	1
54	3	2	1	13	169	120	0	32	1	0	1	1	0	1	1	1	0	18	0	1	0.015620049	0	0
35	3	2	1	13	178	118	1	20	1	0	1	1	1	1	0	1	0	0	0	0	0.0057428481	1	0
37	3	2	1	13	181	102	0	30	1	0	1	1	0	1	0	0	0	2	0	0	0.0057566475	0	1
53	3	2	0	12	181	102	0	17	1		1	1	1	0	0	0	0	17	0	1	0.0069278899	0	0
59	3	2	0	12	153	118	1	16	1	0	1	1	0	0	0	1	0	6	0	0	0.017019424	0	0
47	3	2	1	14	133	124	0	19	1	0	1	1	1	0	0	1	0	14	1	0	0.0203881791	1	0
88	3	2	0	11	172	96	0	9	1	0	1	1	0	0	0	0	0	2	0	0	0.0176045128	0	0
40	3	2	0	11	147	79	1	24	1	0	1	1	1	1	0	1	0	16	1	0	0.0078542539	0	0
48	3	2	1	12	223	121	0	21	1	0	1	1	0	0	0	0	0	2	0	0	0.0037391387	0	0
66	3	2	1	12	119	76	1	67	1	0	1	1	1	1	1	1	0	28	1	0	0.0680168371	0	0
43	3	2	1	10	133	96	2	13	1	0	1	1	0	0	0	1	0	13	1	0	0.0110868007	1	0
53	3	2	1	12	246	99	0	25	1	0	1	1	1	1	0	1	0	6	0	0	0.0022656355	0	0
58	3	2	1	12	145	104	1	25	1	0	1	1	0	1	0	1	0	8	0	0	0.0194248909	1	0
70	3	2	0	13	143	95	0	8	1	0	1	1	1	0	0	1	0	7	0	0	0.0176768395	0	0
46	3	2	0	12	164	80	0	30	1	0	1	1	1	1	0	1	0	18	1	0	0.0077504839	0	1
46	3	2	1	12	155	96	0	24	1	0	1	1	0	0	0	0	0	10	0	1	0.0100037025	0	1
44	3	2	1	15	259	100	0	17	1	0	1	0	0	0	0	0	0	4	0	0	0.0011648068	0	1
71	3	2	0	16	145	120	1	27	1	0	1	1	1	1	0	1	0	12	0	1	0.0363413161	0	0
34	3	2	1	12	171	116	0	18	1	0	1	1	0	1	0	1	0	8	0	0	0.0059593134	0	0
60	3	2	0	15	140	77	1	103	1	0	1	1	1	1	0	1	0	2	0	0	0.083100879	0	0
74	3	2	1	13	118	69	0	22	1	0	1	1	1	1	0	1	0	4	0	0	0.0306813592	0	0
53	3	2	1	9	170	105	0	13	1	0	1	1	0	0	0	0	0	19	0	1	0.0081764272	0	1
67	3	2	1	12	129	92	1	24	1	0	1	1	1	0	0	1	0	14	0	1	0.0286328677	0	0
56	3	2	0	12	163	85	0	10	1	0	1	1	0	0	0	0	0	10	0	1	0.0073629103	0	0
56	3	2	0	11	176	124	1	21	1	0	1	1	0	0	0	1	1	10	0	1	0.0120728035	0	0
81	5	2	1	13	207	96	2	13	1	0	0	1	0	0	0	0	0	2	0	0	0.0079993099	0	1
43	3	2	1	11	197	85	0	15	1	0	1	1	1	1	0	1	0	19	0	1	0.002930741	0	0
80	3	2	0	14	230	98	0	25	1	0	1	1	1	0	0	1	0	0	0	0	0.0066164256	0	0
79	3	2	0	12	150	88	0	17	1	0	1	1	0	1	0	1	0	8	0	0	0.0221127702	1	0
69	3	2	0	14	148	80	0	15	1	0	1	1	1	0	0	1	0	4	0	0	0.0148701415	0	1
22	3	2	1	12	157	54	0	13	1	1	1	0	0	0	0	0	0	8	0	0	0.0022032979	1	0
51	3	2	0	11	173	93	1	42	1	0	1	1	1	1	0	1	1	2	0	0	0.0115150546	1	0
37	3	2	1	13	164	94	0	11	1	0	1	1	0	0	0	1	0	3	0	0	0.0048025896	0	1
82	3	2	0	13	124	78	1	25	1	0	1	1	0	0	0	0	0	13	0	1	0.0412790571	0	0
62	3	2	0	13	148	72	1	38	1	0	1	1	1	0	0	1	0	16	0	1	0.0178241678	0	0
51	3	2	0	8	116	86	0	12	1	0	1	1	0	0	0	1	0	0	0	0	0.0166158204	1	0
54	3	2	0	12	180	126	0	20	1	0	1	1	1	0	0	0	0	2	0	0	0.0106074362	0	1
76	3	2	0	11	139	69	0	26	1	0	1	1	1	1	0	0	0	10	0	1	0.0236379927	0	1
74	3	2	1	11	133	68	2	21	1	0	1	1	0	0	0	0	0	14	0	1	0.0222280561	1	0
90	3	2	0	15	149	55	0	56	1	0	1	1	0	1	0	0	0	0	0	0	0.0459087293	0	1
61	3	2	0	10	138	81	0	49	1	0	1	1	0	0	0	1	1	4	0	0	0.029810339	0	0
52	3	2	1	12	135	107	0	48	1	0	1	1	1	1	0	1	0	10	0	1	0.0335372003	0	0
23	3	2	1	12	200	118	0	27	1	0	1	1	1	0	0	0	0	6	0	0	0.0030905692	0	1
55	3	2	1	13	144	98	0	13	1	0	1	1	0	0	0	0	0	10	0	1	0.0130182898	1	0
66	5	2	1	14	154	96	1	19	0		0	1	1	1	0	1	0	0	0	0	0.0163161478	1	0
59	3	2	0	12	170	115	1	14	0		1	1	1	1	0	1	0	18	0	1	0.0113164258	1	0
48	99	2	1	12	150	78	0	21	1	0	1	1	1	0	0	1	1	14	0	1	0.0086465057	1	0
72	3	2	1	12	147	78	1	22	1	0	1	1	1	1	0	1	0	14	0	1	0.0186744313	1	0
54	3	2	1	12	160	97	0	15	1	0	1	1	0	0	0	0	0	14	1	0	0.0095797862	0	1
72	3	2	1	11	218	98	0	21	1	0	1	1	0	0	0	0	0	12	0	1	0.0060784837	0	1
48	3	2	1	12	89	100	1	94	0		1	1	1	1	0	1	0	17	0	1	0.1748896632	1	0
58	3	2	0	15	182	77	1	76	1	0	1	1	1	1	1	1	1	7	0	0	0.0197599128	0	0
52	3	2	1	12	254	108	0	10	1	0	1	1	1	0	0	0	0	4	0	0	0.001545512	0	1
56	3	2	1	13	179	79	0	20	0		1	1	0	0	0	0	0	6	0	0	0.0061882682	1	0
48	3	2	0	11	126	74	1	54	1	1	1	1	1	1	1	1	0	4	0	0	0.0261841765	0	0
35	3	2	0	15	164	101	0	8	1	0	1	1	0	0	0	0	0	0	0	0	0.0046629826	0	1
61	2	2	1	9	138	88	0	32	0		1	1	1	0	0	0	0	6	0	0	0.0227862043	0	1
25	3	2	1	12	145	109	0	13	1	0	1	1	0	0	0	0	0	14	0	1	0.0062167998	1	0
68	5	2	1	15	170	100	1	24	0		0	1	0	1	0	1	0	8	0	0	0.0148939528	1	0
32	3	2	0	13	109	93	0	17	1	0	1	1	0	0	0	1	0	10	0	1	0.0134000077	1	0
76	3	2	0	12	153	98	0	12	0		1	1	1	0	0	0	1	6	1	0	0.0196318899	1	0
61	3	2	0	12	167	118	1	8	1	0	1	1	1	0	0	0	0	2	0	0	0.0116296199	0	0
57	3	2	0	12	205	79	1	12	1	0	1	1	1	0	0	1	0	4	0	0	0.003263027	0	0
47	3	2	1	12	204	97	0	17	1	0	1	1	1	0	0	1	0	2	0	0	0.0035101377	0	0
56	3	2	0	13	105	66	0	14	0		1	1	0	0	0	1	0	0	0	0	0.0190288315	0	1
43	3	2	1	12	168	107	0	16	0		1	1	1	0	0	0	0	10	0	1	0.0069688853	0	1
33	3	2	1	13	139	113	0	15	1	0	1	1	0	0	0	0	0	4	0	0	0.0096567319	0	0
53	3	2	0	12	189	100	0	12	1	0	1	1	1	0	0	1	1	2	0	0	0.0052057057	1	0
62	3	2	0	12	128	69	0	18	1	0	1	1	0	0	0	1	0	16	0	1	0.0164653024	1	0
36	3	2	0	12	142	105	0	7	1	0	1	0	0	0	0	0	0	8	0	0	0.0075538342	0	1
73	3	2	0	10	143	95	0	13	1	0	1	1	0	0	0	0	0	12	0	1	0.0214270744	0	1
49	3	2	0	12	176	116	0	20	1	0	1	1	1	0	0	0	0	14	0	1	0.0087002806	0	1
56	3	2	1	13	196	90	1	19	1	0	1	1	0	1	0	1	0	4	0	0	0.0050488237	1	0
66	1	1	1	9	187	83	0	15	1	0	1	1	1	0	0	1	1	7	0	0	0.006709036	0	0
49	3	2	1	14	168	137	1	24	0		1	1	1	0	0	1	0	2	0	0	0.0145392993	0	1
42	3	2	1	13	223	115	0	31	1	0	1	1	0	0	0	0	0	0	0	0	0.0035946811	0	1
38	3	2	1	14	178	91	0	20	1	0	1	1	1	0	0	1	1	4	0	0	0.0043958252	0	1
65	3	2	0	13	224	78	0	88	1	0	1	1	1	1	1	1	0	0	0	0	0.014102545	0	0
59	3	2	1	13	107	101	1	28	1	0	1	1	0	1	0	0	1	10	0	1	0.0424894274	1	0
42	3	2	0	10	85	103	0	9	1	0	1	0	0	0	0	0	1	2	0	0	0.0272609501	0	0
64	3	2	1	11	173	113	1	28	1	0	1	1	1	0	0	0	1	10	0	1	0.0161715784	0	0
51	1	2	1	13	156	74	1	13	1	0	1	1	1	0	0	0	1	4	0	0	0.0067285205	1	0
60	3	2	0	6	114	82	0	21	1	1	1	1	1	0	0	1	1	4	0	0	0.0256965124	0	0
50	3	2	0	13	176	84	0	19	1	0	1	1	0	0	0	1	0	18	0	1	0.0057647125	1	0
74	3	2	1	12	208	117	0	7	1	0	1	0	0	0	0	0	0	12	0	1	0.0074369088	0	0
49	3	2	0	13	105	93	0	19	1	0	1	1	1	0	0	1	1	0	0	0	0.0246322184	1	0
44	3	2	1	12	134	114	0	22	1	0	1	0	1	0	0	0	0	2	0	0	0.0171492644	0	1
61	3	2	1	10	193	93	0	15	1	0	1	1	0	1	0	0	0	11	0	1	0.0059017875	0	1
57	3	2	1	12	155	89	0	37	1	0	1	1	0	0	0	1	0	4	0	0	0.0165048665	0	1
55	3	2	1	10	168	67	1	55	1	0	1	1	0	1	0	1	0	18	0	1	0.0133278426	1	0
56	3	2	0	12	178	100	0	17	1	1	1	1	0	0	0	1	0	14	0	1	0.0077940084	1	0
53	3	2	1	13	186	97	0	21	1	0	1	1	1	0	0	1	0	2	0	0	0.0064163876	0	0
75	5	1	0	14	150	80	1	12	1	1	0	1	0	0	0	1	0	14	0	1	0.0159611122	0	1
57	5	2	0	12	133	93	1	9	1	0	0	1	1	0	0	1	0	4	0	0	0.0146560802	0	0
52	3	2	0	14	198	96	1	11	1	0	1	1	1	0	0	1	0	6	0	0	0.0039533182	1	0
44	3	4	1	14	114	117	0	9	1	0	1	0	0	0	0	0	0	2	0	0	0.0198788287	0	1
47	3	2	1	13	209	111	0	18	1	0	1	1	0	0	0	0	0	0	0	0	0.003912808	0	1
60	3	2	1	12	129	84	0	15	1		1	1	1	0	0	0	0	4	0	0	0.0174154071	0	1
58	3	2	1	13	180	79	1	28	0		1	1	1	0	0	1	1	0	0	0	0.0076190773	1	0
49	3	2	1	11	90	88	0	94	1	0	1	1	1	1	0	1	0	6	0	0	0.1508906314	1	0
63	3	2	1	17	170	96	0	17	0		1	1	0	0	0	1	0	14	0	1	0.0105503104	0	1
82	3	2	1	6	156	69	0	18	1	0	1	1	0	0	0	0	1	12	0	1	0.0171098664	0	0
52	3	2	1	12	177	134	0	15	1	1	1	1	1	0	0	0	1	8	0	0	0.0105947149	0	0
51	3	2	1	10	156	89	0	12	1	0	1	1	1	0	0	0	0	6	0	0	0.0080177295	0	0
66	3	2	0	15	193	115	0	14	1	1	1	1	0	0	0	1	0	2	0	0	0.0089018158	1	0
46	3	2	0	10	114	73	2	12	0		1	0	0	0	0	0	0	10	0	1	0.0126095603	1	0
28	3	2	1	12	168	98	0	12	0		1	0	0	0	0	0	0	6	0	0	0.0036941677	0	1
57	3	2	1	14	168	114	0	8	0		1	1	0	0	0	1	0	6	0	0	0.0096480448	0	0
85	3	1	0	13	213	71	1	32	1	0	1	1	1	1	0	0	0	14	0	1	0.0086249165	0	0
69	3	2	0	13	171	73	2	34	0		1	1	0	1	1	1	1	6	0	0	0.0130508763	0	0
84	3	1	1	11	113	59	1	15	1	0	1	1	0	1	0	0	1	14	0	1	0.0340644827	1	0
59	3	2	0	12	119	63	0	26	1	0	1	1	0	1	0	0	0	6	0	0	0.0196613598	0	0
78	3	2	0	13	132	82	0	29	1	0	1	1	1	0	0	1	0	10	0	1	0.0361890027	0	0
59	3	2	0	14	145	93	0	20	1	0	1	1	0	0	0	1	0	6	1	0	0.0155685878	0	1
68	3	2	0	12	162	109	1	19	1	1	1	1	0	1	0	0	1	2	0	0	0.0175746106	1	0
44	3	2	1	12	113	70	2	7	1	0	1	1	0	0	0	0	0	2	0	0	0.0104934922	1	0
68	3	2	0	12	127	101	0	14	1	0	1	1	1	1	0	1	1	8	0	0	0.0278729108	0	0
54	3	2	1	14	118	116	0	23	1	0	1	1	0	0	0	0	1	6	0	0	0.0326079225	0	0
49	3	2	1	12	190	88	2	23	1	0	1	1	0	0	0	0	0	12	0	1	0.0049103994	1	0
58	3	2	0	13	197	104	0	37	1	0	1	1	1	0	0	1	0	4	0	0	0.0092308882	0	0
49	3	2	1	12	155	65	0	71	1	0	1	1	1	1	0	0	0	2	0	0	0.019681031	1	0
48	3	2	1	12	222	105	0	28	1	0	1	1	1	1	0	1	0	8	0	0	0.0035853471	0	1
48	3	2	0	3	199	93	0	20	0		1	1	0	0	0	1	0	18	1	0	0.0040215013	0	1
61	3	2	0	13	134	82	0	16	1	0	1	1	1	0	0	0	0	4	0	0	0.0162023336	1	0
52	3	2	1	13	190	102	0	47	1	0	1	1	0	1	1	0	1	0	0	0	0.0106969139	0	1
44	3	2	0	14	201	90	0	15	0		1	1	1	0	0	0	0	2	0	0	0.0029824803	0	0
51	3	2	1	12	157	83	2	20	0		1	1	1	0	0	1	0	6	0	0	0.0086145728	1	0
61	3	2	0	10	162	72	0	36	1	0	1	1	1	1	0	0	0	2	0	0	0.0126867137	0	1
53	3	2	1	14	230	126	1	40	1	0	1	1	1	0	0	0	0	0	0	0	0.0060300499	0	0
56	3	2	1	8	150	104	1	16	1	0	1	1	1	1	0	1	0	18	1	0	0.0137653598	1	0
70	3	2	1	13	166	70	1	64	1	0	1	0	1	1	0	0	0	17	0	1	0.0268524021	1	0
59	3	2	1	13	173	81	2	53	1	0	1	1	1	1	0	1	0	4	0	0	0.0156434966	0	0
47	3	2	0	14	163	95	1	65	0		1	1	1	1	1	1	0	2	0	0	0.0207854927	0	0
66	3	2	0	13	200	66	1	21	1	0	1	1	1	1	0	1	0	2	0	0	0.0047510007	0	0
63	3	2	1	14	159	110	1	28	1	0	1	1	1	0	0	1	0	2	0	0	0.0197658417	1	0
57	3	2	1	11	143	85	2	19	1	0	1	1	1	0	0	1	0	2	0	0	0.0134644823	0	0
69	3	2	1	8	207	172	0	15	1	0	1	1	0	0	0	0	0	17	1	0	0.0159866705	1	0
52	3	2	1	12	134	108	0	13	0		1	1	1	0	0	1	0	12	0	1	0.0164933172	1	0
69	3	2	1	12	138	86	1	62	1	0	1	1	0	1	0	1	0	4	0	0	0.0527917685	1	0
74	3	2	0	12	166	66	0	23	1	0	1	1	0	1	1	0	0	4	0	0	0.011988589	0	1
58	3	2	1	12	83	85	0	35	1	0	1	1	0	1	0	1	1	10	0	1	0.0615626453	1	0
59	3	2	1	13	140	63	0	25	0		1	0	0	0	0	0	0	8	0	0	0.0128617177	0	1
43	3	2	0	13	136	97	0	18	0		1	1	0	0	0	1	0	0	0	0	0.011790042	1	0
75	3	2	0	12	140	75	0	46	1	0	1	1	1	1	0	1	0	4	0	0	0.0372426749	0	0
58	3	2	1	12	300	106	0	33	1	0	1	1	0	0	0	1	1	6	0	0	0.0012048502	0	0
62	5	2	1	16	221	145	0	23	0		0	1	1	0	0	0	0	2	0	0	0.0083083022	0	1
48	3	2	1	14	202	78	0	18	1	0	1	1	0	1	0	0	0	2	0	0	0.0029896469	0	1
59	3	2	0	12	186	87	0	21	1	0	1	1	0	1	0	1	0	4	0	0	0.006690277	0	0
73	3	2	1	12	118	83	1	25	0		1	1	0	1	0	0	0	2	0	0	0.0381625733	1	0
47	3	2	0	13	178	111	0	19	1	0	1	1	1	0	0	1	0	0	0	0	0.0072474906	0	0
77	3	2	0	12	190	110	0	23	1	0	1	1	0	0	0	1	0	4	0	0	0.0146722107	0	1
64	3	3	0	13	152	81	0	16	1	0	1	1	0	0	0	0	0	4	0	0	0.0123401143	0	1
78	3	2	0	12	149	70	0	36	1	0	1	1	1	1	0	0	1	21	1	0	0.025882195	1	0
53	3	2	1	16	260	128	0	15	1	1	1	1	1	0	0	0	0	4	0	0	0.0020481875	0	1
68	3	2	0	13	146	98	1	44	1	0	1	1	1	1	0	1	0	4	0	0	0.0351475628	1	0
63	3	2	0	13	106	114	0	17	1	0	1	1	1	0	0	1	1	3	0	0	0.0456386652	1	0
69	3	2	1	10	131	108	0	13	0		1	1	1	0	0	1	0	6	0	0	0.0285071599	0	1
69	3	2	0	13	174	106	1	31	1	0	1	1	0	0	0	1	0	0	0	0	0.0178134765	0	0
58	3	2	1	12	220	93	0	24	1	0	1	1	1	1	0	0	0	11	0	1	0.0039010872	0	1
47	5	2	1	16	156	130	0	25	1	0	0	1	0	0	0	0	0	0	0	0	0.0161054106	0	0
66	3	2	1	14	150	100	0	16	0		1	1	0	0	0	0	0	8	0	0	0.0174223746	1	0
56	3	1	1	7	113	118	0	22	1	0	1	0	1	0	0	0	0	12	0	1	0.0382122169	0	1
73	3	2	0	11	184	133	1	28	0		1	1	1	0	0	1	0	2	0	0	0.0220487361	1	0
68	3	2	0	12	191	90	0	5	1	0	1	1	0	0	0	1	0	2	0	0	0.0058354727	0	0
46	3	2	0	12	104	68	2	17	1	0	1	0	0	1	0	0	0	10	0	1	0.0159101183	1	0
65	3	2	1	14	132	80	1	32	1	0	1	1	1	1	0	1	1	8	0	0	0.0258356489	0	0
53	3	2	1	12	199	96	2	24	1	0	1	1	0	0	0	1	0	4	0	0	0.0052580239	0	0
51	3	2	1	13	129	109	0	17	1	0	1	1	0	0	0	0	0	10	0	1	0.0194540501	1	0
25	3	2	0	13	145	117	0	16	1	0	1	0	1	1	1	0	0	10	0	1	0.0073570224	1	0
53	3	2	1	12	168	80	0	16	1	0	1	1	1	1	0	0	1	2	0	0	0.006525746	1	0
74	3	2	0	12	157	67	1	27	1	0	1	1	0	0	0	0	0	21	1	0	0.0157156225	1	0
56	3	2	1	13	135	79	1	20	1	0	1	1	1	1	0	1	1	2	0	0	0.0144032702	0	0
40	3	2	0	13	231	145	0	13	1	0	1	1	0	0	0	0	0	0	0	0	0.0029436646	0	1
55	3	2	1	12	142	120	1	29	1	0	1	1	0	1	0	0	0	10	0	1	0.0253342004	1	0
64	3	2	1	10	130	54	0	12	1	0	1	1	1	1	0	1	0	10	0	1	0.0121430292	1	0
62	3	2	0	13	106	106	0	49	0		1	1	0	0	0	0	0	7	0	0	0.0786930844	0	0
51	3	2	1	12	192	93	1	28	0		1	1	1	1	0	1	0	2	0	0	0.0059420565	1	0
47	3	2	1	15	100	127	0	20	1	0	1	0	0	0	0	0	0	4	0	0	0.0408152293	0	1
69	3	2	1	12	190	104	1	11	1	0	1	1	1	0	0	1	0	4	0	0	0.0083524531	0	1
66	3	2	0	13	169	76	1	26	1	0	1	1	0	1	0	1	0	6	0	0	0.0109195557	1	0
66	3	2	1	11	166	71	0	27	1	0	1	1	1	0	0	1	0	10	0	1	0.0110657558	0	0
53	3	2	1	13	188	96	0	40	1	0	1	1	0	1	1	0	1	2	0	0	0.009117132	1	0
77	3	2	0	16	156	96	0	14	1	0	1	1	1	0	0	1	0	8	0	0	0.0193860799	0	1
45	3	2	1	11	182	86	2	33	1	0	1	1	1	1	0	1	1	2	0	0	0.0061444871	1	0
40	3	2	1	13	148	92	0	23	1	0	1	1	0	0	0	1	0	2	0	0	0.0089437528	1	0
64	3	2	1	12	139	85	0	22	1	0	1	1	0	0	0	1	0	10	0	1	0.0189547636	0	0
44	3	2	0	9	146	85	2	9	1	0	1	1	1	0	0	1	0	4	0	0	0.0070713774	0	0
59	3	2	0	13	121	105	1	36	1	0	1	1	0	0	0	1	0	2	0	0	0.0405467358	1	0
52	99	2	1	13	113	59	1	7	1	0	1	1	0	0	0	1	0	4	0	0	0.0114393055	1	0
63	3	2	0	12	216	93	0	39	1	0	1	1	1	1	0	0	0	0	0	0	0.006686264	0	0
68	3	2	1	14	147	97	0	18	1	0	1	1	0	0	0	0	0	6	0	0	0.0196103067	1	0
38	3	2	1	12	138	71	0	25	0		1	1	0	0	0	1	0	4	0	0	0.0081064114	0	0
59	3	2	1	15	172	98	1	30	1	0	1	1	0	1	0	1	0	17	0	1	0.0122356678	1	0
63	3	2	1	12	110	86	1	17	1	0	1	1	1	1	0	1	1	8	0	0	0.0292873382	0	0
64	3	2	1	12	180	98	0	12	1	0	1	1	0	0	0	0	0	14	0	1	0.0082743079	1	0
66	3	2	1	13	161	82	0	166	1	0	1	1	1	1	0	1	0	17	0	1	0.2679379112	0	0
43	3	2	1	13	142	66	0	54	1	0	1	1	0	1	0	0	0	15	0	1	0.0150165853	1	0
60	3	2	1	12	210	118	0	16	1	0	1	1	0	0	0	0	0	2	0	0	0.0058635503	0	1
57	3	2	1	11	169	93	1	29	1	0	1	1	1	1	0	1	0	4	0	0	0.0112195218	0	0
67	3	2	1	14	170	88	1	38	1	0	1	1	0	1	0	1	0	2	0	0	0.0166390989	1	0
42	3	2	1	13	118	96	0	11	1	0	1	0	0	0	0	0	0	2	0	0	0.0137708671	0	1
49	3	2	1	8	188	88	0	38	1	1	1	1	0	1	0	1	0	14	0	1	0.0070129278	0	0
58	3	2	0	13	198	93	2	14	1	0	1	1	0	0	0	0	0	8	0	0	0.0048146111	0	1
54	3	2	1	11	112	99	1	19	0		1	1	1	0	0	0	1	6	0	0	0.0269034701	1	0
72	3	2	1	13	119	105	0	22	1	0	1	1	1	1	0	1	0	10	0	1	0.0455338169	0	0
45	3	2	1	11	118	86	1	16	1	0	1	1	1	0	0	0	0	8	0	0	0.0146428956	1	0
63	3	2	1	12	145	65	0	17	1	0	1	1	1	0	0	1	0	2	0	0	0.01135951	1	0
49	3	2	0	8	214	107	1	36	1	1	1	1	0	1	0	1	0	10	0	1	0.0052333692	0	0
48	99	2	1	15	133	89	1	17	1	0	1	1	0	0	0	0	0	0	0	0	0.0127159267	1	0
60	3	2	0	15	167	100	0	18	0		1	1	0	0	0	1	0	2	0	0	0.0110337116	1	0
44	3	2	0	12	154	103	0	12	1	0	1	1	1	0	0	0	0	4	0	0	0.0081813345	0	0
66	3	2	1	12	150	81	0	15	1	0	1	1	0	1	0	0	0	10	0	1	0.0132985536	0	0
73	3	2	0	10	145	99	1	32	1	0	1	1	1	0	0	0	0	2	0	0	0.0325069944	0	0
68	3	2	1	12	196	67	1	16	1	0	1	1	0	0	0	0	0	2	0	0	0.0049523157	0	0
45	3	2	1	12	118	106	0	30	1	0	1	1	0	0	0	0	0	0	0	0	0.0256041713	1	0
54	3	2	0	12	115	81	0	13	1	0	1	1	1	0	0	1	1	2	0	0	0.0176662366	1	0
61	3	2	1	12	153	112	0	24	1	1	1	1	0	1	0	0	0	8	0	0	0.0197460857	0	0
36	3	2	0	13	136	89	1	12	1	0	1	0	0	0	0	0	0	2	0	0	0.0076419689	0	0
45	3	2	0	12	131	74	1	12	1	0	1	1	0	0	0	1	0	2	0	0	0.0089562828	1	0
48	3	2	0	12	124	106	0	9	1	0	1	0	0	0	0	0	0	2	0	0	0.0159387823	0	0
56	3	2	1	12	147	89	0	13	1	0	1	1	0	0	0	0	0	4	0	0	0.0112419833	0	0
63	3	2	0	13	149	73	0	24	1	0	1	1	1	0	0	1	1	6	0	0	0.0135509313	0	0
56	3	2	0	16	185	85	0	42	1	0	1	1	1	1	0	0	0	6	0	0	0.0095110595	0	0
58	3	2	1	9	127	102	1	20	1	1	1	1	0	0	0	0	0	10	0	1	0.0240456782	1	0
33	3	2	1	11	225	107	0	87	1	0	1	1	0	0	0	0	0	10	0	1	0.0078794277	0	1
63	3	2	1	14	126	80	1	19	0		1	1	0	0	0	1	0	2	0	0	0.0207751026	1	0
65	3	2	1	12	212	96	0	41	1	0	1	1	0	1	0	0	0	2	0	0	0.0082991681	0	0
62	3	2	0	12	158	66	0	16	1	0	1	1	0	0	0	1	0	17	0	1	0.0085297093	0	0
57	3	2	1	13	153	75	1	26	1	0	1	1	1	1	0	1	0	6	0	0	0.0113073763	1	0
41	3	2	0	9	137	99	1	20	1	0	1	1	0	1	1	0	1	6	0	0	0.011693759	0	0
68	3	2	1	12	139	94	0	16	1	0	1	1	0	1	0	1	0	0	0	0	0.0210722135	1	0
39	3	2	0	15	158	115	0	18	1	0	1	1	0	0	0	0	1	4	0	0	0.0087185704	0	0
67	5	2	0	10	159	110	0	28	1	0	0	1	0	1	0	0	0	0	0	0	0.0221792081	1	0
67	99	3	0	10	180	73	1	11	1	0	1	1	0	0	0	1	0	13	0	1	0.0063652613	0	0
50	3	2	0	10	180	80	1	28	1	0	1	1	0	1	0	0	0	8	0	0	0.0061309841	1	0
42	3	2	0	13	209	98	0	11	1	0	1	1	1	0	0	0	0	2	0	0	0.0024634315	1	0
64	3	2	0	12	207	88	1	22	1	0	1	1	0	0	0	1	0	0	0	0	0.005342829	1	0
59	3	2	1	12	130	104	0	12	1	0	1	1	0	0	0	0	0	0	0	0	0.0202419114	1	0
47	3	2	0	13	180	110	0	15	1	0	1	1	0	0	0	0	0	4	0	0	0.0063240212	0	0
57	3	2	0	16	160	83	0	30	1	0	1	1	1	0	0	1	0	12	0	1	0.0119490918	0	0
62	3	2	1	10	180	90	0	21	1	0	1	1	0	0	0	1	0	18	0	1	0.0085126669	1	0
42	3	2	1	12	180	100	0	18	1	0	1	1	1	0	0	0	0	0	0	0	0.0051189804	0	1
50	3	2	1	9	127	82	0	23	1	0	1	1	0	0	0	0	0	10	0	1	0.0156607139	0	1
66	3	2	1	12	177	95	0	22	1	0	1	1	0	0	0	0	0	10	0	1	0.011034815	1	0
50	3	2	1	12	186	122	0	18	1	0	1	1	0	0	0	1	0	4	0	0	0.0076626301	1	0
50	3	2	1	13	208	95	0	23	1	0	1	1	1	0	0	1	0	0	0	0	0.0039206415	0	0
79	3	2	0	8	230	97	0	17	1	0	1	1	0	1	0	0	1	0	0	0	0.0053551316	0	0
60	3	2	1	15	140	103	2	16	1	0	1	1	0	0	0	0	0	0	0	0	0.0184719854	0	0
60	3	2	1	12	144	106	2	11	1	0	1	1	0	0	0	0	0	10	0	1	0.0160026651	1	0
77	3	2	0	13	149	81	0	19	1	0	1	1	0	0	0	0	0	6	0	0	0.0202560857	0	0
54	3	2	1	12	129	45	1	38	1	0	1	1	0	1	0	1	0	13	1	0	0.0143142462	0	1
42	3	2	1	15	98	123	0	21	1	0	1	1	0	1	1	0	0	4	0	0	0.0355967834	0	0
53	3	2	0	12	210	124	0	14	1	0	1	1	0	0	0	0	0	14	0	1	0.0049696791	0	1
52	3	2	0	13	162	82	0	5	1	0	1	1	0	0	0	0	0	9	0	0	0.0057843459	0	0
66	3	2	1	12	208	91	0	23	1	0	1	1	1	1	0	1	0	14	0	1	0.0058982475	1	0
53	3	2	0	12	166	62	1	28	1	0	1	1	1	1	0	1	0	2	0	0	0.0069085189	0	0
45	3	2	0	14	227	89	0	35	1	0	1	1	1	1	0	0	0	4	0	0	0.0028101989	0	1
24	3	2	0	9	123	89	1	12	0		1	1	1	1	0	1	0	9	0	0	0.0069424538	1	0
24	3	2	0	12	128	101	2	38	0		1	0	0	1	0	0	0	2	0	0	0.0128078118	0	1
40	3	2	1	12	135	89	1	67	1	0	1	1	1	1	1	1	0	6	0	0	0.0280518695	0	0
43	3	2	1	11	133	96	1	13	1	0	1	1	0	0	0	1	0	13	0	1	0.0110868007	1	0
47	3	2	1	12	143	118	1	22	1	0	1	1	1	0	0	1	0	8	0	0	0.0165759903	1	0
25	3	2	0	15	144	113	0	8	1	0	1	1	0	0	0	0	0	0	0	0	0.0060065785	1	0
59	3	2	1	12	196	107	0	23	1	0	1	1	0	0	0	0	1	4	0	0	0.0074861547	1	0
47	3	2	1	10	228	87	1	16	1	0	1	1	0	0	0	0	0	14	1	0	0.0019015233	1	0
71	3	2	0	14	200	54	1	13	1	0	1	1	0	0	0	0	0	4	0	0	0.0039572735	0	0
39	3	2	1	11	147	100	0	23	1	0	1	1	0	0	0	0	0	4	0	0	0.0098370442	1	0
60	3	2	0	12	197	122	0	14	1	0	1	1	0	0	0	1	0	0	0	0	0.0076015736	0	0
43	3	2	0	12	99	78	0	18	1	0	1	1	0	0	0	1	0	0	0	0	0.0187043343	1	0
77	3	2	0	10	173	126	1	15	1	0	1	1	0	0	0	0	0	12	0	1	0.0211651356	1	0
61	3	2	1	12	166	79	1	32	1	1	1	1	1	1	0	0	0	6	0	0	0.0118301964	1	0
59	3	2	1	13	133	90	0	12	1	0	1	1	0	0	0	1	0	2	0	0	0.0159069366	0	0
67	5	2	0	14	166	84	0	17	1	0	0	1	0	0	0	0	0	0	0	0	0.0109239244	0	1
66	5	2	0	12	166	77	0	24	1	0	0	1	1	1	0	0	0	0	0	0	0.0112329933	0	1
68	3	2	1	12	209	87	0	36	0		1	1	1	1	0	0	0	7	0	0	0.0076618639	1	0
38	5	2	0	12	122	93	0	13	1	0	0	0	0	0	0	0	0	0	0	0	0.0114004779	0	1
61	3	2	1	15	134	88	2	13	0		1	1	1	0	0	1	0	8	0	0	0.0164472005	0	0
74	5	2	1	13	144	82	0	14	1	0	0	1	0	0	0	0	0	2	0	0	0.0186371198	0	1
81	5	2	0	12	176	85	0	22	1	0	0	1	1	0	0	0	0	9	0	0	0.0151993897	0	1
56	99	2	1	13	106	93	0	22	1	0	1	0	0	0	0	0	0	3	0	0	0.0315021337	1	0
68	3	2	1	13	176	103	1	24	0		1	1	0	0	0	1	0	2	0	0	0.0138053373	1	0
63	5	3	0	12	117	88	0	16	1	0	0	1	1	0	0	1	0	3	0	0	0.0257325127	0	0
61	3	3	1	13	144	80	1	35	1	0	1	1	0	1	1	1	0	0	0	0	0.0194871501	1	0
85	5	2	1	13	138	97	0	58	1	0	0	1	0	1	0	0	0	6	0	0	0.0888060945	0	0
51	2	2	1	12	221	105	0	46	1	0	1	1	0	1	0	0	0	8	0	0	0.0058360563	0	0
56	5	2	1	9	116	85	0	69	1	0	0	0	0	1	0	0	0	10	0	1	0.063412137	0	0
58	3	2	0	12	155	95	0	8	1	0	1	0	0	0	0	0	0	4	0	0	0.0099369018	0	1
59	3	2	1	13	168	72	0	63	1	0	1	1	1	0	0	0	0	13	0	1	0.0189187838	0	0
49	3	2	1	12	176	103	0	20	1	1	1	1	0	0	0	0	0	2	0	0	0.0073379189	1	0
54	5	2	1	12	127	170	0	11	1	0	0	0	0	0	0	0	0	0	0	0	0.0431531441	0	0
80	5	2	0	11	109	54	2	28	0		0	1	0	1	0	1	0	10	0	1	0.0404454956	0	0
53	3	2	1	11	232	94	0	16	1	0	1	1	1	0	0	0	0	6	0	0	0.0022941337	0	0
36	3	2	1	11	111	101	0	15	1	0	1	1	1	0	0	0	0	2	0	0	0.0154013517	1	0
60	3	2	1	9	105	91	0	16	1	0	1	1	0	0	0	0	0	6	0	0	0.0309092434	1	0
55	3	2	1	12	161	92	0	28	1	0	1	1	0	0	0	0	0	7	0	0	0.0119335681	0	1
41	4	2	1	14	146	123	0	27	1	0	1	1	0	0	0	0	0	2	0	0	0.0156278609	1	0
18	3	2	1	8	109	145	0	6	1	0	1	0	0	1	0	0	0	2	0	0	0.0140139783	1	0
81	3	2	1	13	120	97	0	29	1	0	1	1	0	1	0	1	0	0	0	0	0.0604644313	0	1
81	3	2	0	15	151	97	0	19	1	0	1	1	0	0	0	1	0	8	0	0	0.0269735102	0	0
57	5	2	1	12	89	85	0	16	1	0	0	1	0	0	0	0	0	4	1	0	0.035632398	0	0
56	3	2	1	13	182	69	0	19	1	1	1	1	1	0	0	0	0	2	0	0	0.0050171161	1	0
58	5	2	1	12	157	96	0	20	1		0	1	1	0	0	0	0	2	0	0	0.0124953338	1	0
49	3	2	0	12	153	111	0	13	1	0	1	1	1	0	0	0	0	0	0	0	0.0109250168	0	1
83	5	2	0	7	115	94	0	20	1	0	0	1	0	0	0	0	1	4	0	0	0.0560114021	1	0
74	3	2	1	13	157	67	2	33	1	0	1	1	1	1	0	0	0	10	0	1	0.0178473543	0	0
70	5	2	1	10	106	92	0	20	1	0	0	1	1	0	0	0	1	2	0	0	0.0446009553	1	0
60	3	2	0	15	168	106	0	12	1	0	1	1	1	0	0	1	0	6	0	0	0.0103104225	0	0
76	3	2	1	13	172	61	1	101	0		1	1	1	1	1	0	0	17	0	1	0.0553931134	0	0
86	3	2	0	9	176	76	0	15	1	0	1	1	1	0	0	0	0	10	0	1	0.0134496795	1	0
76	5	2	1	16	188	107	1	74	0		0	1	1	1	0	1	0	8	0	0	0.0419909987	0	0
93	3	2	0	10	90	89	0	47	1	0	1	1	0	1	0	0	0	25	1	0	0.2004280399	0	0
36	5	2	0	13	188	103	0	17	1	0	0	1	0	0	0	0	0	5	0	0	0.0037608887	1	0
84	5	2	1	12	114	68	0	18	1	0	0	1	1	0	0	1	0	28	0	1	0.0400670892	1	0
73	3	2	0	12	121	125	0	15	0		1	1	0	1	1	0	0	10	0	1	0.050524344	0	0
92	3	2	0	13	142	61	0	18	1	0	1	1	0	0	0	0	0	3	0	0	0.0268873329	0	1
52	3	2	1	12	167	74	0	10	1	1	1	1	0	0	0	0	0	2	0	0	0.0052611797	1	0
48	5	2	1	9	98	108	0	17	1	0	0	1	0	0	0	0	0	12	0	1	0.0319366828	0	1
58	3	2	1	14	102	94	0	25	1	0	1	1	1	0	0	1	0	11	0	1	0.0389062645	1	0
69	5	2	1	10	145	66	0	41	1	1	0	1	1	1	0	0	0	18	1	0	0.022754326	1	0
64	5	1	1	12	152	94	0	32	1	0	0	1	1	1	1	1	0	3	0	0	0.0205396113	0	0
63	3	2	1	10	202	86	0	34	1	0	1	1	1	1	0	0	0	8	0	0	0.0071789654	0	0
72	3	2	1	12	129	48	0	10	1	0	1	0	0	0	0	0	0	10	0	1	0.0138094795	1	0
61	3	2	1	11	133	97	0	21	1	0	1	1	0	0	0	1	0	10	0	1	0.0223506472	1	0
59	3	2	1	12	140	97	0	25	1	0	1	1	0	0	0	0	0	2	0	0	0.0200786142	0	1
53	5	2	0	8	152	69	0	10	1	0	0	1	0	0	0	0	0	8	0	0	0.0067642763	0	1
76	3	2	1	12	128	75	1	70	1	0	1	0	0	1	0	1	0	8	0	0	0.0802747623	1	0
55	3	2	1	12	208	55	0	123	1	0	1	1	0	1	1	1	0	17	1	0	0.0223372409	0	0
52	5	2	1	11	143	85	0	43	1	0	0	1	1	1	0	1	0	6	0	0	0.0193918966	1	0
37	3	1	1	14	139	96	0	25	0		1	1	0	0	0	1	0	2	0	0	0.010720473	1	0
69	4	2	1	12	163	73	0	21	1	1	1	1	1	1	0	0	0	2	0	0	0.0115519618	0	1
59	5	2	1	11	141	113	0	21	1	0	0	1	0	0	0	1	0	6	1	0	0.0223149148	0	0
92	5	2	1	15	131	53	0	29	0		0	1	0	0	0	1	0	0	0	0	0.0377601864	0	0
54	3	2	1	15	133	78	0	24	0		1	1	0	0	0	1	1	11	0	1	0.0151796434	1	0
75	5	2	1	12	119	57	0	93	1	0	0	1	1	1	0	1	0	4	0	0	0.1192539531	0	0
61	3	2	0	12	154	79	0	14	1	0	1	1	0	0	0	0	0	0	0	0	0.0101701329	1	0
71	5	2	1	13	108	79	0	25	0		0	0	1	1	0	1	0	10	0	1	0.0414237869	1	0
64	5	2	1	7	170	114	2	22	1	0	0	1	1	1	0	1	0	10	1	0	0.0152832167	1	0
55	5	2	1	14	168	82	1	15	1	0	0	1	0	1	0	1	0	2	0	0	0.0069473152	1	0
62	5	2	1	10	132	116	0	38	1	0	0	1	1	0	0	0	0	4	0	0	0.04312726	1	0
67	5	2	1	15	122	56	1	78	1	0	0	1	1	1	0	1	0	0	0	0	0.0642097635	1	0
65	7	1	1	12	139	73	0	30	1	0	1	1	0	1	1	1	0	4	0	0	0.0197520104	0	0
58	3	2	1	12	120	111	0	21	1	0	1	1	0	0	0	0	0	19	0	1	0.0316094232	1	0
80	3	2	1	6	180	72	0	23	1	0	1	1	1	1	0	1	0	10	0	1	0.0117817919	0	0
87	5	2	0	15	155	89	0	25	1	0	0	1	1	0	0	1	0	4	0	0	0.0303639266	0	1
81	3	2	0	14	164	106	0	13	1	0	1	1	1	0	0	1	0	0	0	0	0.0208208581	0	0
62	3	2	1	11	153	92	0	48	1	0	1	1	1	1	0	1	0	5	0	0	0.02601193	1	0
76	5	2	0	13	89	81	1	101	1	0	0	1	1	1	0	1	1	3	0	0	0.3542685633	1	0
67	5	2	1	12	193	81	0	17	0		0	1	0	0	0	1	0	8	0	0	0.0062542128	0	1
74	5	2	0	13	161	104	1	26	1	0	0	1	0	1	0	1	0	16	1	0	0.0231352003	0	0
46	3	2	1	11	206	100	0	37	1	0	1	1	0	0	0	0	0	10	0	1	0.0052161276	0	0
55	3	2	0	12	157	70	0	10	1	0	1	1	0	0	0	0	0	2	0	0	0.0065952868	0	0
54	3	2	1	12	175	112	0	19	1	0	1	0	0	0	0	0	0	15	0	1	0.0095158162	0	1
76	5	2	1	17	96	94	0	80	1	0	0	1	1	1	0	1	0	8	0	0	0.2352750556	1	0
88	5	2	0	11	146	107	0	18	1	0	0	1	0	0	0	1	0	2	0	0	0.0405386273	0	0
48	3	1	0	14	180	116	0	11	1	0	1	1	0	0	0	0	0	7	0	0	0.0064685714	1	0
88	3	2	0	14	139	91	1	24	1	0	1	1	0	0	0	0	0	2	0	0	0.0427024066	0	0
56	3	2	0	15	189	82	0	27	1	0	1	1	1	1	0	1	0	0	0	0	0.0061617158	0	0
56	3	2	1	13	179	129	0	22	1	0	1	1	0	0	0	0	0	0	0	0	0.0124292837	1	0
82	5	2	1	15	97	103	1	58	1	0	0	1	1	1	0	1	0	14	1	0	0.1936118301	1	0
61	3	2	0	15	123	51	0	48	1	0	1	1	1	1	0	1	1	3	0	0	0.0262759817	0	0
42	6	1	1	14	135	158	0	10	1	0	1	0	0	0	0	0	0	0	0	0	0.0219146482	0	1
57	5	2	0	13	217	96	0	19	1	0	0	1	1	1	0	0	0	0	0	0	0.0037560027	0	1
62	3	2	0	12	116	113	0	18	1	0	1	1	1	1	0	1	0	0	0	0	0.036894234	0	0
84	5	2	1	9	161	123	0	17	0		0	1	0	0	0	0	0	0	0	0	0.0327026227	0	1
72	3	2	1	11	101	86	0	45	0		1	1	1	1	1	1	0	8	0	0	0.081675598	1	0
88	3	2	0	11	131	98	0	36	1	1	1	1	0	1	0	0	0	18	0	1	0.0703832479	0	1
71	3	2	0	14	151	75	0	37	1	0	1	1	1	1	0	0	0	0	0	0	0.0222036187	0	0
54	3	2	0	15	179	105	0	4	1	1	1	1	1	0	0	0	0	2	0	0	0.0058500797	0	0
83	3	2	0	12	140	100	0	20	1	1	1	1	0	0	0	0	1	8	0	0	0.0374930386	0	0
77	3	2	0	10	133	72	1	30	0		1	1	1	1	0	1	0	4	0	0	0.0309061527	1	0
62	5	2	0	16	116	81	1	35	1	0	0	0	1	1	0	1	0	18	1	0	0.0347874009	1	0
64	5	2	1	15	149	92	0	22	1	1	0	0	0	0	0	0	0	4	0	0	0.0171458349	0	0
77	3	2	1	7	117	77	0	20	1	0	1	1	1	1	0	1	0	4	0	0	0.0362941031	1	0
59	5	2	0	13	152	75	0	34	1	0	0	1	1	1	0	1	0	0	0	0	0.0144667842	0	0
67	5	2	1	11	148	106	1	14	1	0	0	1	0	0	0	1	1	0	0	0	0.0193202792	0	0
78	3	2	1	12	131	79	0	43	1	0	1	1	0	1	0	1	0	2	0	0	0.0477249957	0	0
84	5	2	0	12	131	76	1	34	1	0	0	1	1	1	0	1	0	16	0	1	0.0450672257	1	0
82	5	2	1	13	116	78	0	27	1	0	0	1	0	1	1	0	0	0	0	0	0.0502170836	0	0
59	3	2	0	16	159	117	0	9	1	0	1	0	0	0	0	0	0	0	0	0	0.012905522	0	1
22	99	1	0	14	120	122	0	29	1	0	1	1	0	0	0	0	0	0	0	0	0.0153383354	1	0
89	3	2	1	8	161	102	0	26	1	0	1	1	1	0	0	1	0	14	0	1	0.034714424	0	0
66	5	2	0	11	172	114	1	12	0		0	1	1	0	0	1	0	2	0	0	0.0126032571	1	0
74	3	2	0	12	194	84	0	10	1	0	1	1	0	0	0	1	0	4	0	0	0.0067298663	0	0
58	3	2	1	12	133	141	0	32	1	0	1	1	0	1	0	0	1	0	0	0	0.0460650846	1	0
62	5	2	1	12	167	104	1	23	0		0	1	1	1	0	1	1	6	0	0	0.0136939657	0	0
61	3	2	1	8	203	96	1	32	1	0	1	1	0	1	0	1	0	4	0	0	0.007264179	1	0
68	5	2	0	13	156	92	0	45	1	0	0	1	0	1	0	1	0	0	0	0	0.0273893781	0	0
58	3	2	1	11	140	110	0	24	1	1	1	1	1	0	0	0	0	4	0	0	0.0226453669	0	1
59	3	2	1	12	204	73	0	17	0		1	1	0	0	0	0	0	17	0	1	0.0036213804	1	0
73	5	2	0	13	91	84	0	17	1	0	0	0	0	0	0	0	0	3	0	0	0.0548035668	0	0
60	3	2	1	12	128	94	0	20	1	0	1	0	0	0	0	0	0	0	0	0	0.0225008993	0	1
57	3	2	1	13	157	94	0	21	1	0	1	1	1	0	0	1	0	4	1	0	0.0120800494	1	0
73	5	2	0	16	173	52	0	22	1	0	0	0	1	1	0	0	0	0	0	0	0.0082991681	0	0
